# Supplementary material for: Mocetinostat activates Krüppel-like factor 4 and protects against tissue destruction and inflammation in osteoarthritis
Source: JCI Insight. 2023 Sep 8;8(17):e170513. doi: 10.1172/jci.insight.170513 (PMC10544226; doi:10.1172/jci.insight.170513)
Supplement: Supplemental table 17 [file jciinsight-8-170513-s243.xlsx]

## Sheet: S17
	Supplemental Table 17. Results of omnibus tests for multiple comparisons in each figure and table.
	Figure / Table		Test		P-value
	Figure 1B and Supplemental Table 4	COL2A1	One-way mixed-effects ANOVA		< 0.001
		COL11A2	One-way mixed-effects ANOVA		< 0.001
		SOX9	One-way mixed-effects ANOVA		< 0.001
		ACAN	One-way mixed-effects ANOVA		0.005
	Figure 2A	KLF4	One-way mixed-effects ANOVA		0.001
		COL2A1	One-way mixed-effects ANOVA		0.007
		COL11A2	One-way mixed-effects ANOVA		< 0.001
		SOX9	One-way mixed-effects ANOVA		< 0.001
	Figure 3B	COL2A1	One-way mixed-effects ANOVA		0.014
		COL11A2	One-way mixed-effects ANOVA		0.028
		PRG4	One-way mixed-effects ANOVA		0.004
		COL10A1	One-way mixed-effects ANOVA		< 0.001
		RUNX2	One-way mixed-effects ANOVA		< 0.001
		COL1A1	One-way mixed-effects ANOVA		< 0.001
	Figure 4A	IL6	One-way mixed-effects ANOVA		< 0.001
		MMP3	One-way mixed-effects ANOVA		< 0.001
		PTGS2	One-way mixed-effects ANOVA		< 0.001
		MMP13	One-way mixed-effects ANOVA		< 0.001
		ADAMTS5	One-way mixed-effects ANOVA		0.006
	Figure 4B	KLF4	One-way mixed-effects ANOVA		0.004
		KLF2	One-way mixed-effects ANOVA		0.009
		IL6	One-way mixed-effects ANOVA		< 0.001
		MMP3	One-way mixed-effects ANOVA		0.001
		ADAMTS5	One-way mixed-effects ANOVA		0.001
	Figure 5B	#2 0.16 g	Kruskal-Wallis		0.006
		#3 0.4 g	Kruskal-Wallis		< 0.001
		#4 1 g	Kruskal-Wallis		< 0.001
		#5 2 g	Kruskal-Wallis		< 0.001
	Figure 5D	OARSI score	Kruskal-Wallis		< 0.001
	Figure 5E	Meniscus score	Kruskal-Wallis		< 0.001
	Figure 7	COL2A1	One-way mixed-effects ANOVA		0.012
		COL11A2	One-way mixed-effects ANOVA		0.001
		SOX9	One-way mixed-effects ANOVA		< 0.001
	Supplemental Figure 2	KLF4	One-way mixed-effects ANOVA		0.001
	Supplemental Figure 5A	#4 1 g	Kruskal-Wallis		0.402
		#5 2 g	Kruskal-Wallis		0.810
	Supplemental Figure 5B	#3 0.4 g	Kruskal-Wallis		0.028
		#4 1 g	Kruskal-Wallis		< 0.001
		#5 2 g	Kruskal-Wallis		< 0.001
	Supplemental Figure 6B	Synovitis score	Kruskal-Wallis		< 0.001
	Supplemental Figure 7	Bone score	Kruskal-Wallis		< 0.001
	Supplemental Figure 8B	KLF4	Kruskal-Wallis		< 0.001
	Supplemental Figure 9B	ADAMTS5	Kruskal-Wallis		< 0.001
	Supplemental Figure 10B	IL6	Kruskal-Wallis		< 0.001
	Supplemental Figure 11B	MMP13	Kruskal-Wallis		< 0.001
	Supplemental Figure 12B	FOXO1	Kruskal-Wallis		< 0.001
	Suppremental Figure 13B	KLF4	Two-way mixed-effects ANOVA	siRNA	0.007
				Mocetinostat	0.005
				Interaction	0.005
	Supplemental Figure 16B	PGC-1α	Kruskal-Wallis		< 0.001
	Supplemental Figure 17	KLF4	One-way mixed-effects ANOVA		< 0.001
		PPARGC1A	One-way mixed-effects ANOVA		< 0.001
		COL2A1	One-way mixed-effects ANOVA		< 0.001
		COL11A2	One-way mixed-effects ANOVA		< 0.001
		SOX9	One-way mixed-effects ANOVA		< 0.001
	Supplemental Figure 18	KLF4	One-way mixed-effects ANOVA		< 0.001
		PPARGC1A	One-way mixed-effects ANOVA		0.002
		PTGS2	One-way mixed-effects ANOVA		< 0.001
		MMP13	One-way mixed-effects ANOVA		< 0.001
		ADAMTS5	One-way mixed-effects ANOVA		< 0.001
	Supplemental Table 3	Cell survival rates	Kruskal-Wallis		0.069
