# Supplementary material for: Mocetinostat activates Krüppel-like factor 4 and protects against tissue destruction and inflammation in osteoarthritis
Source: JCI Insight. 2023 Sep 8;8(17):e170513. doi: 10.1172/jci.insight.170513 (PMC10544226; doi:10.1172/jci.insight.170513)
Supplement: Supplemental tables 5-12 [file jciinsight-8-170513-s244.xlsx]

## Sheet: Table S5
Supplemental Table 5. Significant URGs in mocetinostat- versus DMSO-treated samples.
Gene ID	Gene symbol	Log2(FC)	P value	FDR
ENSG00000126803	HSPA2	3.29041	0	0
ENSG00000128510	CPA4	2.08856	0	0
ENSG00000148677	ANKRD1	2.91674	0	0
ENSG00000105825	TFPI2	2.93221	2.73566e-263	1.5148e-259
ENSG00000245532	NEAT1	2.62716	1.43605e-260	6.36143e-257
ENSG00000130066	SAT1	3.29787	1.49867e-257	5.53234e-254
ENSG00000064300	NGFR	6.2256	7.25952e-238	2.00989e-234
ENSG00000142871	CCN1	1.70656	2.70198e-190	6.64958e-187
ENSG00000103196	CRISPLD2	2.16933	1.02565e-189	2.2717e-186
ENSG00000167772	ANGPTL4	4.05711	2.33994e-188	4.71158e-185
ENSG00000124762	CDKN1A	2.82348	1.29105e-187	2.38296e-184
ENSG00000146674	IGFBP3	3.23128	8.56867e-170	1.4599e-166
ENSG00000198431	TXNRD1	1.54227	8.55477e-167	1.35343e-163
ENSG00000124126	PREX1	2.76809	4.47415e-161	6.60653e-158
ENSG00000104833	TUBB4A	4.91001	3.17947e-154	4.14248e-151
ENSG00000035403	VCL	1.36762	6.51572e-154	8.01759e-151
ENSG00000197632	SERPINB2	4.00197	2.79758e-146	3.26124e-143
ENSG00000106236	NPTX2	5.29932	3.38802e-146	3.75206e-143
ENSG00000091409	ITGA6	2.61617	2.4773e-144	2.61285e-141
ENSG00000159167	STC1	3.95299	2.88111e-142	2.90063e-139
ENSG00000251562	MALAT1	1.44078	9.71108e-136	9.35177e-133
ENSG00000116016	EPAS1	1.99002	1.06994e-135	9.87417e-133
ENSG00000073756	PTGS2	5.42329	5.30413e-129	4.69925e-126
ENSG00000149294	NCAM1	2.99445	1.6199e-128	1.37997e-125
ENSG00000185567	AHNAK2	4.01813	1.94993e-128	1.59959e-125
ENSG00000164442	CITED2	2.26048	2.02482e-125	1.60171e-122
ENSG00000013588	GPRC5A	1.84346	4.8678e-123	3.71782e-120
ENSG00000118898	PPL	5.70674	3.14142e-118	2.31931e-115
ENSG00000136167	LCP1	3.5055	3.95249e-118	2.82399e-115
ENSG00000188559	RALGAPA2	2.24659	5.09321e-118	3.5253e-115
ENSG00000100867	DHRS2	4.92425	2.01711e-113	1.35385e-110
ENSG00000174705	SH3PXD2B	2.65216	4.34894e-113	2.83308e-110
ENSG00000167996	FTH1	1.27445	1.11654e-111	7.06581e-109
ENSG00000120885	CLU	2.31297	2.00175e-109	1.23158e-106
ENSG00000169093	ASMTL	2.69847	2.07411e-109	1.24161e-106
ENSG00000104419	NDRG1	2.7436	7.04469e-107	4.10613e-104
ENSG00000111674	ENO2	2.71201	2.79885e-104	1.5498e-101
ENSG00000134352	IL6ST	1.42321	3.06443e-104	1.65546e-101
ENSG00000130513	GDF15	4.03993	3.86426e-100	1.99045e-97
ENSG00000196611	MMP1	1.88432	1.93524e-99	9.52526e-97
ENSG00000272398	CD24	5.26566	5.5804e-98	2.68696e-95
ENSG00000115461	IGFBP5	3.1148	9.3103e-98	4.38753e-95
ENSG00000169067	ACTBL2	4.29177	2.09043e-93	9.26019e-91
ENSG00000055163	CYFIP2	4.5414	5.52403e-93	2.39905e-90
ENSG00000242265	PEG10	2.06995	6.47459e-93	2.7578e-90
ENSG00000092068	SLC7A8	5.75129	1.62057e-91	6.52617e-89
ENSG00000075618	FSCN1	1.56589	7.34082e-89	2.70987e-86
ENSG00000102996	MMP15	2.71957	1.38545e-88	5.03056e-86
ENSG00000148180	GSN	3.07334	3.0116e-88	1.07587e-85
ENSG00000173801	JUP	2.21069	6.04532e-86	2.05997e-83
ENSG00000186868	MAPT	4.06222	4.52707e-83	1.45319e-80
ENSG00000101098	RIMS4	6.1132	4.3611e-82	1.37991e-79
ENSG00000129244	ATP1B2	5.02014	2.07181e-81	6.37341e-79
ENSG00000006283	CACNA1G	5.09742	2.21058e-81	6.70716e-79
ENSG00000137745	MMP13	4.37722	2.59784e-80	7.67193e-78
ENSG00000167654	ATCAY	6.45484	2.56591e-80	7.67193e-78
ENSG00000130164	LDLR	1.24468	1.81558e-79	5.22251e-77
ENSG00000135678	CPM	3.28942	1.90523e-79	5.41013e-77
ENSG00000128564	VGF	3.43936	2.22435e-79	6.23634e-77
ENSG00000112379	ARFGEF3	4.73566	1.74107e-78	4.76085e-76
ENSG00000111885	MAN1A1	3.93456	2.65508e-78	7.17163e-76
ENSG00000116983	HPCAL4	5.3245	3.89345e-78	1.03899e-75
ENSG00000010278	CD9	1.77909	3.97421e-78	1.04791e-75
ENSG00000221955	SLC12A8	3.54473	1.96563e-76	5.06241e-74
ENSG00000124145	SDC4	1.27545	1.32294e-75	3.36802e-73
ENSG00000104332	SFRP1	1.734	2.3055e-75	5.80278e-73
ENSG00000171914	TLN2	2.16472	2.33331e-72	5.74229e-70
ENSG00000100234	TIMP3	1.6557	4.73935e-72	1.15354e-69
ENSG00000159176	CSRP1	1.70966	6.78884e-71	1.63441e-68
ENSG00000261150	EPPK1	2.90864	6.89455e-71	1.64202e-68
ENSG00000140807	NKD1	5.47599	3.07027e-70	7.15826e-68
ENSG00000106537	TSPAN13	5.31873	7.67438e-69	1.71697e-66
ENSG00000124191	TOX2	2.25905	9.45238e-68	2.03263e-65
ENSG00000143061	IGSF3	2.16673	1.27956e-67	2.72509e-65
ENSG00000169429	CXCL8	3.93053	2.00284e-67	4.22485e-65
ENSG00000132718	SYT11	2.80532	2.41899e-66	4.91543e-64
ENSG00000142910	TINAGL1	2.11629	2.71116e-65	5.40986e-63
ENSG00000147883	CDKN2B	2.00799	4.16885e-65	8.24427e-63
ENSG00000115963	RND3	1.59953	2.5672e-64	4.94443e-62
ENSG00000171368	TPPP	5.56138	3.65803e-64	6.98462e-62
ENSG00000166963	MAP1A	2.81295	1.30426e-63	2.44814e-61
ENSG00000105514	RAB3D	3.86124	4.41153e-63	8.211e-61
ENSG00000154639	CXADR	4.42898	4.45933e-63	8.23081e-61
ENSG00000104368	PLAT	2.27417	6.90359e-63	1.24315e-60
ENSG00000243742	RPLP0P2	5.25424	1.50761e-62	2.69291e-60
ENSG00000007516	BAIAP3	5.22597	2.08472e-62	3.66464e-60
ENSG00000123983	ACSL3	1.5691	5.63489e-62	9.82733e-60
ENSG00000125730	C3	4.2843	6.51187e-62	1.12681e-59
ENSG00000078018	MAP2	6.5367	2.47728e-61	4.22071e-59
ENSG00000148798	INA	2.9369	2.49993e-61	4.22679e-59
ENSG00000149218	ENDOD1	3.35164	7.98356e-61	1.33961e-58
ENSG00000175040	CHST2	2.71902	1.44452e-60	2.40561e-58
ENSG00000118523	CCN2	1.07297	1.65102e-60	2.70877e-58
ENSG00000092964	DPYSL2	1.16868	3.06202e-60	4.95042e-58
ENSG00000173559	NABP1	1.76428	7.01492e-60	1.1178e-57
ENSG00000128872	TMOD2	2.76457	8.34628e-59	1.31108e-56
ENSG00000183196	CHST6	3.26974	9.81057e-59	1.53024e-56
ENSG00000187955	COL14A1	4.92441	1.09424e-58	1.69485e-56
ENSG00000116991	SIPA1L2	2.86209	1.19609e-58	1.83539e-56
ENSG00000122641	INHBA	1.03234	1.3151e-58	1.99507e-56
ENSG00000135842	NIBAN1	4.93515	4.23224e-58	6.33377e-56
ENSG00000130477	UNC13A	4.97782	2.76808e-57	4.03357e-55
ENSG00000115457	IGFBP2	4.2643	5.18167e-57	7.45252e-55
ENSG00000110076	NRXN2	5.25426	6.14786e-57	8.72878e-55
ENSG00000240849	TMEM189	1.37072	1.04325e-56	1.45326e-54
ENSG00000163814	CDCP1	1.48652	1.19116e-56	1.64894e-54
ENSG00000205336	ADGRG1	1.92612	2.60305e-56	3.55895e-54
ENSG00000011347	SYT7	3.50864	3.41737e-56	4.64364e-54
ENSG00000074410	CA12	2.22353	9.52463e-56	1.28635e-53
ENSG00000172137	CALB2	4.69795	2.88052e-55	3.84341e-53
ENSG00000197943	PLCG2	3.03942	5.68965e-55	7.54611e-53
ENSG00000162706	CADM3	3.80884	1.02714e-54	1.35417e-52
ENSG00000071282	LMCD1	2.67668	1.35369e-54	1.7637e-52
ENSG00000156453	PCDH1	7.58409	1.63403e-54	2.11649e-52
ENSG00000059804	SLC2A3	2.30817	1.83737e-54	2.36604e-52
ENSG00000185585	OLFML2A	1.80966	2.82214e-54	3.59239e-52
ENSG00000143375	CGN	3.6267	5.32628e-54	6.74125e-52
ENSG00000135048	CEMIP2	1.60358	1.1553e-53	1.44569e-51
ENSG00000188064	WNT7B	3.82956	3.61228e-53	4.34829e-51
ENSG00000049759	NEDD4L	1.56233	5.37443e-53	6.4345e-51
ENSG00000167552	TUBA1A	1.53909	1.40953e-52	1.6695e-50
ENSG00000136854	STXBP1	1.6257	1.77354e-52	2.08947e-50
ENSG00000221890	NPTXR	1.85426	4.41041e-52	5.14138e-50
ENSG00000130294	KIF1A	7.40914	1.94668e-51	2.24567e-49
ENSG00000101445	PPP1R16B	4.78971	3.88529e-51	4.43584e-49
ENSG00000163531	NFASC	3.55538	5.73686e-51	6.48294e-49
ENSG00000106772	PRUNE2	3.98535	8.64881e-51	9.62625e-49
ENSG00000137331	IER3	1.66409	1.04221e-50	1.1542e-48
ENSG00000164171	ITGA2	2.09907	6.05861e-50	6.54595e-48
ENSG00000234745	HLA-B	1.3398	9.59954e-50	1.02221e-47
ENSG00000100292	HMOX1	2.29389	1.03195e-49	1.09362e-47
ENSG00000037280	FLT4	4.07815	1.93386e-49	2.03e-47
ENSG00000138166	DUSP5	2.45702	2.11277e-49	2.20734e-47
ENSG00000011201	ANOS1	3.52301	4.15512e-49	4.32074e-47
ENSG00000100285	NEFH	7.04881	5.85496e-49	6.03169e-47
ENSG00000099204	ABLIM1	2.15479	9.8708e-49	1.0075e-46
ENSG00000131389	SLC6A6	1.62611	1.36272e-48	1.37821e-46
ENSG00000101265	RASSF2	2.5545	1.52912e-48	1.53947e-46
ENSG00000124151	NCOA3	1.04242	3.941e-48	3.94973e-46
ENSG00000092820	EZR	1.07512	6.38866e-48	6.3454e-46
ENSG00000172716	SLFN11	1.93398	7.6252e-48	7.53976e-46
ENSG00000183337	BCOR	1.82034	1.06472e-47	1.04347e-45
ENSG00000075223	SEMA3C	2.14764	1.9533e-47	1.88924e-45
ENSG00000125148	MT2A	1.16474	2.27747e-47	2.18371e-45
ENSG00000204592	HLA-E	1.42168	4.32947e-47	4.08057e-45
ENSG00000130558	OLFM1	4.97823	2.09692e-46	1.95145e-44
ENSG00000137198	GMPR	3.99931	2.93721e-46	2.72202e-44
ENSG00000074317	SNCB	4.35175	5.44065e-46	5.00021e-44
ENSG00000131094	C1QL1	2.34219	6.36865e-46	5.82889e-44
ENSG00000171940	ZNF217	1.08013	8.1802e-46	7.42554e-44
ENSG00000008056	SYN1	5.24396	9.29827e-46	8.37185e-44
ENSG00000156299	TIAM1	1.78538	1.05451e-45	9.45598e-44
ENSG00000028137	TNFRSF1B	4.75241	1.53608e-45	1.37188e-43
ENSG00000171451	DSEL	2.66987	2.24077e-45	1.98523e-43
ENSG00000198729	PPP1R14C	3.99192	2.54353e-45	2.23558e-43
ENSG00000124216	SNAI1	1.79124	4.20745e-45	3.66893e-43
ENSG00000198959	TGM2	2.55936	1.10324e-44	9.5826e-43
ENSG00000076641	PAG1	1.70737	1.94771e-44	1.68515e-42
ENSG00000196361	ELAVL3	5.25888	2.0035e-44	1.72667e-42
ENSG00000119900	OGFRL1	1.9615	4.26694e-44	3.64898e-42
ENSG00000067141	NEO1	2.27209	4.97463e-44	4.23743e-42
ENSG00000158258	CLSTN2	3.79754	4.99332e-44	4.23743e-42
ENSG00000143878	RHOB	1.92969	6.62569e-44	5.60123e-42
ENSG00000141458	NPC1	1.37423	1.09775e-43	9.17513e-42
ENSG00000163513	TGFBR2	1.71583	1.75063e-43	1.45769e-41
ENSG00000130396	AFDN	1.35405	1.76419e-43	1.46348e-41
ENSG00000078081	LAMP3	4.94916	2.15435e-43	1.77385e-41
ENSG00000075043	KCNQ2	6.39469	2.69805e-43	2.2133e-41
ENSG00000008513	ST3GAL1	2.00406	3.49523e-43	2.85667e-41
ENSG00000154146	NRGN	2.21883	8.83383e-43	7.16705e-41
ENSG00000213694	S1PR3	2.15702	1.36249e-42	1.10138e-40
ENSG00000165097	KDM1B	2.01563	1.44447e-42	1.16341e-40
ENSG00000159307	SCUBE1	4.71905	1.80542e-42	1.44885e-40
ENSG00000162512	SDC3	1.81415	1.90875e-42	1.52625e-40
ENSG00000169926	KLF13	2.26586	2.06592e-42	1.64597e-40
ENSG00000125266	EFNB2	1.88249	4.14465e-42	3.2669e-40
ENSG00000105699	LSR	2.39129	4.59502e-42	3.60905e-40
ENSG00000076826	CAMSAP3	4.11915	1.54187e-41	1.19409e-39
ENSG00000104967	NOVA2	6.27101	2.58265e-41	1.98622e-39
ENSG00000145555	MYO10	1.08665	2.88033e-41	2.20749e-39
ENSG00000120756	PLS1	2.3413	1.01646e-40	7.7056e-39
ENSG00000074211	PPP2R2C	4.55137	1.18033e-40	8.8922e-39
ENSG00000122515	ZMIZ2	1.51358	1.53542e-40	1.14892e-38
ENSG00000075340	ADD2	4.23604	2.69106e-40	2.00014e-38
ENSG00000008083	JARID2	1.51553	4.11936e-40	3.0515e-38
ENSG00000158769	F11R	2.56192	6.11538e-40	4.51498e-38
ENSG00000089057	SLC23A2	1.13404	7.5637e-40	5.5473e-38
ENSG00000140022	STON2	4.3971	7.84354e-40	5.73355e-38
ENSG00000175274	TP53I11	1.79034	8.43435e-40	6.14515e-38
ENSG00000070182	SPTB	2.88894	1.0745e-39	7.80298e-38
ENSG00000133863	TEX15	3.24898	1.50381e-39	1.08849e-37
ENSG00000162490	DRAXIN	2.6976	1.69321e-39	1.21763e-37
ENSG00000095637	SORBS1	2.56147	1.75529e-39	1.25819e-37
ENSG00000170873	MTSS1	3.58402	2.02011e-39	1.44334e-37
ENSG00000074370	ATP2A3	3.39382	2.16817e-39	1.54414e-37
ENSG00000069702	TGFBR3	3.47936	2.26829e-39	1.61027e-37
ENSG00000115266	APC2	3.17752	2.65721e-39	1.87435e-37
ENSG00000171724	VAT1L	1.38805	2.79093e-39	1.96242e-37
ENSG00000064309	CDON	1.98407	2.81344e-39	1.97199e-37
ENSG00000116285	ERRFI1	1.0718	3.91285e-39	2.73393e-37
ENSG00000277363	SRCIN1	3.29187	4.34874e-39	3.02894e-37
ENSG00000173805	HAP1	3.729	4.49118e-39	3.11835e-37
ENSG00000128274	A4GALT	3.29894	8.99171e-39	6.20428e-37
ENSG00000110328	GALNT18	3.04065	1.07848e-38	7.41842e-37
ENSG00000100167	SEPTIN3	2.29618	1.21929e-38	8.36099e-37
ENSG00000112096	SOD2	1.38659	1.4037e-38	9.56632e-37
ENSG00000135046	ANXA1	1.36677	1.40352e-38	9.56632e-37
ENSG00000196586	MYO6	2.20105	1.84328e-38	1.25236e-36
ENSG00000105289	TJP3	6.88357	3.05044e-38	2.04121e-36
ENSG00000051108	HERPUD1	1.41794	4.58638e-38	3.05056e-36
ENSG00000162817	C1orf115	5.37791	6.1213e-38	4.04718e-36
ENSG00000104177	MYEF2	3.34918	7.53493e-38	4.95226e-36
ENSG00000137642	SORL1	5.30122	8.4664e-38	5.548e-36
ENSG00000196557	CACNA1H	3.24345	1.11287e-37	7.27108e-36
ENSG00000139289	PHLDA1	1.23392	1.64084e-37	1.06891e-35
ENSG00000013016	EHD3	2.08616	3.517e-37	2.27772e-35
ENSG00000060656	PTPRU	2.57866	3.62903e-37	2.34342e-35
ENSG00000152661	GJA1	1.57964	3.909e-37	2.51687e-35
ENSG00000145819	ARHGAP26	1.81106	8.0845e-37	5.13076e-35
ENSG00000198732	SMOC1	4.58764	9.44079e-37	5.94046e-35
ENSG00000137501	SYTL2	2.24751	1.19082e-36	7.45072e-35
ENSG00000173083	HPSE	3.7041	2.44756e-36	1.50586e-34
ENSG00000145390	USP53	1.66963	2.62205e-36	1.60875e-34
ENSG00000167680	SEMA6B	1.96319	2.87107e-36	1.75183e-34
ENSG00000167306	MYO5B	4.25101	3.4228e-36	2.08274e-34
ENSG00000100505	TRIM9	2.94758	3.95808e-36	2.38876e-34
ENSG00000150995	ITPR1	1.93644	7.66917e-36	4.60337e-34
ENSG00000204103	MAFB	4.2103	9.25772e-36	5.54187e-34
ENSG00000100504	PYGL	1.41394	9.86193e-36	5.88765e-34
ENSG00000151014	NOCT	1.71707	1.46315e-35	8.71163e-34
ENSG00000183044	ABAT	5.02059	1.88228e-35	1.11472e-33
ENSG00000171864	PRND	8.41819	2.05034e-35	1.21101e-33
ENSG00000137285	TUBB2B	2.74869	2.58676e-35	1.52378e-33
ENSG00000168672	LRATD2	1.69448	2.66532e-35	1.56589e-33
ENSG00000145703	IQGAP2	4.41368	3.10297e-35	1.81819e-33
ENSG00000006016	CRLF1	3.26215	3.16931e-35	1.85216e-33
ENSG00000116544	DLGAP3	5.2914	3.41184e-35	1.98865e-33
ENSG00000259207	ITGB3	2.16634	5.25067e-35	3.03648e-33
ENSG00000087303	NID2	1.11967	6.10374e-35	3.52062e-33
ENSG00000157064	NMNAT2	4.83846	8.1861e-35	4.70945e-33
ENSG00000163347	CLDN1	5.4071	1.39599e-34	7.94855e-33
ENSG00000151136	BTBD11	4.54918	1.48334e-34	8.42424e-33
ENSG00000089199	CHGB	5.29575	2.35973e-34	1.32991e-32
ENSG00000156675	RAB11FIP1	1.4299	3.89773e-34	2.16912e-32
ENSG00000102003	SYP	3.87932	4.6408e-34	2.57617e-32
ENSG00000064042	LIMCH1	1.53998	4.81776e-34	2.66771e-32
ENSG00000105696	TMEM59L	4.49884	4.96207e-34	2.74077e-32
ENSG00000204516	MICB	2.08526	5.13352e-34	2.82842e-32
ENSG00000169855	ROBO1	2.04253	5.15596e-34	2.83373e-32
ENSG00000186480	INSIG1	1.22936	5.30241e-34	2.90662e-32
ENSG00000143367	TUFT1	1.76406	1.39411e-33	7.47655e-32
ENSG00000084710	EFR3B	3.69293	1.48653e-33	7.95294e-32
ENSG00000139182	CLSTN3	1.71119	1.5248e-33	8.138e-32
ENSG00000176658	MYO1D	1.7201	1.66047e-33	8.84081e-32
ENSG00000130775	THEMIS2	2.55945	2.41037e-33	1.27416e-31
ENSG00000096060	FKBP5	1.45571	3.27526e-33	1.71905e-31
ENSG00000163898	LIPH	4.64804	3.57111e-33	1.8699e-31
ENSG00000105088	OLFM2	3.92034	4.13268e-33	2.15376e-31
ENSG00000130475	FCHO1	4.52716	5.38161e-33	2.7915e-31
ENSG00000103966	EHD4	1.1362	6.37626e-33	3.29202e-31
ENSG00000135709	KIAA0513	2.01433	8.05248e-33	4.14778e-31
ENSG00000174460	ZCCHC12	6.34234	8.9078e-33	4.5777e-31
ENSG00000109062	SLC9A3R1	1.54111	9.87487e-33	5.0575e-31
ENSG00000122870	BICC1	1.47161	1.22098e-32	6.2169e-31
ENSG00000162522	KIAA1522	1.25776	1.41204e-32	7.15679e-31
ENSG00000135127	BICDL1	4.67995	1.46223e-32	7.39429e-31
ENSG00000127955	GNAI1	2.0027	1.52135e-32	7.67571e-31
ENSG00000182253	SYNM	1.40234	1.53188e-32	7.71126e-31
ENSG00000113763	UNC5A	3.37716	1.57827e-32	7.92678e-31
ENSG00000179542	SLITRK4	3.77717	2.39249e-32	1.19619e-30
ENSG00000101236	RNF24	1.3233	2.87442e-32	1.43068e-30
ENSG00000140545	MFGE8	1.17591	3.11991e-32	1.54939e-30
ENSG00000103489	XYLT1	4.20798	3.74642e-32	1.85222e-30
ENSG00000157851	DPYSL5	3.31865	5.2482e-32	2.58316e-30
ENSG00000132932	ATP8A2	6.02178	6.22558e-32	3.05744e-30
ENSG00000106948	AKNA	2.33666	6.84003e-32	3.35176e-30
ENSG00000117595	IRF6	3.69351	7.87053e-32	3.83131e-30
ENSG00000175445	LPL	2.6676	9.776e-32	4.74844e-30
ENSG00000153162	BMP6	7.38009	1.02257e-31	4.95598e-30
ENSG00000157483	MYO1E	1.17026	1.14868e-31	5.53087e-30
ENSG00000135049	AGTPBP1	2.08507	1.16135e-31	5.57976e-30
ENSG00000167972	ABCA3	2.86657	1.18371e-31	5.67488e-30
ENSG00000107731	UNC5B	3.58748	1.2987e-31	6.19933e-30
ENSG00000175183	CSRP2	2.14902	1.30641e-31	6.22274e-30
ENSG00000157680	DGKI	5.02306	1.37072e-31	6.51505e-30
ENSG00000197594	ENPP1	2.29255	1.57176e-31	7.45457e-30
ENSG00000140284	SLC27A2	3.63567	1.74186e-31	8.22609e-30
ENSG00000103034	NDRG4	3.42963	2.22778e-31	1.04763e-29
ENSG00000186591	UBE2H	1.14444	2.25545e-31	1.05615e-29
ENSG00000161642	ZNF385A	1.92964	2.33579e-31	1.09146e-29
ENSG00000136960	ENPP2	3.51283	2.8319e-31	1.31496e-29
ENSG00000168280	KIF5C	1.48471	2.82839e-31	1.31496e-29
ENSG00000123610	TNFAIP6	3.57051	3.19567e-31	1.47768e-29
ENSG00000082397	EPB41L3	3.13417	5.17805e-31	2.3696e-29
ENSG00000066468	FGFR2	2.91308	8.53717e-31	3.89074e-29
ENSG00000165868	HSPA12A	1.83483	1.08295e-30	4.90515e-29
ENSG00000116985	BMP8B	5.27302	1.46173e-30	6.60733e-29
ENSG00000203930	LINC00632	1.46076	2.40279e-30	1.0817e-28
ENSG00000171954	CYP4F22	5.91643	2.79237e-30	1.25199e-28
ENSG00000116852	KIF21B	1.88009	3.77652e-30	1.68302e-28
ENSG00000182580	EPHB3	2.79976	4.30754e-30	1.91198e-28
ENSG00000065320	NTN1	1.702	5.09686e-30	2.25781e-28
ENSG00000109321	AREG	6.37828	6.66141e-30	2.93327e-28
ENSG00000148344	PTGES	4.57382	8.23807e-30	3.61317e-28
ENSG00000118402	ELOVL4	3.30532	1.20773e-29	5.2554e-28
ENSG00000147676	MAL2	4.25421	1.24919e-29	5.42516e-28
ENSG00000170017	ALCAM	1.02248	1.35555e-29	5.86408e-28
ENSG00000135525	MAP7	4.81105	1.46204e-29	6.30015e-28
ENSG00000102554	KLF5	3.66527	2.21769e-29	9.51932e-28
ENSG00000090339	ICAM1	1.84954	2.42564e-29	1.03918e-27
ENSG00000060566	CREB3L3	6.87258	2.44438e-29	1.04519e-27
ENSG00000106665	CLIP2	1.29859	2.52473e-29	1.07746e-27
ENSG00000184347	SLIT3	3.48814	2.82557e-29	1.20122e-27
ENSG00000164694	FNDC1	4.6726	2.9098e-29	1.23466e-27
ENSG00000198624	CCDC69	3.48515	3.25913e-29	1.37761e-27
ENSG00000132182	NUP210	2.10463	3.27976e-29	1.38369e-27
ENSG00000172493	AFF1	1.06815	3.57471e-29	1.49672e-27
ENSG00000173868	PHOSPHO1	4.7068	4.4905e-29	1.86955e-27
ENSG00000182287	AP1S2	1.55707	4.7969e-29	1.99337e-27
ENSG00000183762	KREMEN1	2.24288	5.47388e-29	2.27043e-27
ENSG00000071242	RPS6KA2	2.41028	5.51809e-29	2.28449e-27
ENSG00000091490	SEL1L3	1.62276	5.75428e-29	2.3734e-27
ENSG00000158445	KCNB1	3.48317	5.74481e-29	2.3734e-27
ENSG00000087258	GNAO1	1.43157	5.93022e-29	2.44142e-27
ENSG00000187193	MT1X	1.89508	6.19843e-29	2.54711e-27
ENSG00000179163	FUCA1	2.25708	6.82526e-29	2.79949e-27
ENSG00000057294	PKP2	4.09102	8.4831e-29	3.46026e-27
ENSG00000170745	KCNS3	4.55896	9.86629e-29	4.01707e-27
ENSG00000118971	CCND2	8.31409	1.04196e-28	4.23456e-27
ENSG00000131398	KCNC3	7.14637	1.15264e-28	4.65873e-27
ENSG00000120149	MSX2	2.41067	1.56394e-28	6.29811e-27
ENSG00000172731	LRRC20	2.9234	1.78646e-28	7.15522e-27
ENSG00000163704	PRRT3	2.84108	1.88817e-28	7.53533e-27
ENSG00000155265	GOLGA7B	3.79296	2.9295e-28	1.16074e-26
ENSG00000124171	PARD6B	1.48227	3.4658e-28	1.36348e-26
ENSG00000149654	CDH22	5.04002	3.51336e-28	1.37974e-26
ENSG00000144730	IL17RD	2.86771	4.51038e-28	1.76191e-26
ENSG00000172893	DHCR7	1.08366	5.57307e-28	2.16558e-26
ENSG00000111907	TPD52L1	4.29687	6.28645e-28	2.43424e-26
ENSG00000160211	G6PD	1.24209	7.46906e-28	2.8821e-26
ENSG00000001561	ENPP4	4.7679	1.01032e-27	3.87827e-26
ENSG00000118503	TNFAIP3	1.74614	1.20118e-27	4.59499e-26
ENSG00000145623	OSMR	1.29105	1.21962e-27	4.65749e-26
ENSG00000196352	CD55	1.96626	1.53229e-27	5.81141e-26
ENSG00000117115	PADI2	6.01692	1.77199e-27	6.67479e-26
ENSG00000119547	ONECUT2	2.40439	1.85353e-27	6.95826e-26
ENSG00000129521	EGLN3	3.63505	2.14761e-27	8.03504e-26
ENSG00000136943	CTSV	2.02685	2.33339e-27	8.70073e-26
ENSG00000117266	CDK18	3.38799	3.72799e-27	1.3831e-25
ENSG00000135269	TES	1.07289	4.20796e-27	1.55596e-25
ENSG00000155629	PIK3AP1	3.38134	4.3505e-27	1.60599e-25
ENSG00000177181	RIMKLA	6.34354	4.44113e-27	1.63672e-25
ENSG00000143162	CREG1	1.5913	5.98696e-27	2.19545e-25
ENSG00000143153	ATP1B1	1.34588	6.31421e-27	2.30781e-25
ENSG00000154928	EPHB1	3.5444	7.87166e-27	2.85819e-25
ENSG00000166446	CDYL2	1.98185	1.20441e-26	4.32359e-25
ENSG00000130787	HIP1R	1.83628	1.34613e-26	4.82452e-25
ENSG00000126016	AMOT	3.14867	1.37279e-26	4.91211e-25
ENSG00000165959	CLMN	2.43588	1.77242e-26	6.30133e-25
ENSG00000143195	ILDR2	6.59856	1.8035e-26	6.40156e-25
ENSG00000178445	GLDC	5.28358	2.28058e-26	8.04341e-25
ENSG00000160867	FGFR4	1.88145	3.02323e-26	1.06288e-24
ENSG00000163629	PTPN13	6.8693	3.3352e-26	1.1707e-24
ENSG00000240891	PLCXD2	2.23533	3.42699e-26	1.19912e-24
ENSG00000153395	LPCAT1	1.44556	3.77816e-26	1.31991e-24
ENSG00000197892	KIF13B	1.59682	4.00092e-26	1.39553e-24
ENSG00000164574	GALNT10	1.11058	4.29175e-26	1.48994e-24
ENSG00000154553	PDLIM3	3.76769	4.584e-26	1.5889e-24
ENSG00000101298	SNPH	2.24626	4.62301e-26	1.59992e-24
ENSG00000096092	TMEM14A	1.94422	4.96104e-26	1.71423e-24
ENSG00000107798	LIPA	1.22609	6.56065e-26	2.2599e-24
ENSG00000171766	GATM	4.39269	6.65748e-26	2.2897e-24
ENSG00000163820	FYCO1	1.22598	7.70279e-26	2.64101e-24
ENSG00000126217	MCF2L	6.21164	8.08057e-26	2.76625e-24
ENSG00000105339	DENND3	2.73051	8.41062e-26	2.8748e-24
ENSG00000136237	RAPGEF5	2.73093	9.0321e-26	3.08246e-24
ENSG00000141655	TNFRSF11A	5.07704	9.81235e-26	3.3436e-24
ENSG00000141750	STAC2	2.87001	1.04069e-25	3.5299e-24
ENSG00000165272	AQP3	3.41107	1.04575e-25	3.54163e-24
ENSG00000139725	RHOF	2.6593	1.11432e-25	3.7681e-24
ENSG00000107282	APBA1	4.75811	1.25576e-25	4.23992e-24
ENSG00000211445	GPX3	1.74034	1.4424e-25	4.86268e-24
ENSG00000071794	HLTF	1.24552	1.91016e-25	6.39096e-24
ENSG00000109861	CTSC	1.45164	1.92104e-25	6.41767e-24
ENSG00000064687	ABCA7	2.54122	2.28952e-25	7.60279e-24
ENSG00000115255	REEP6	2.71506	2.41922e-25	8.02145e-24
ENSG00000140968	IRF8	4.04493	2.87641e-25	9.50889e-24
ENSG00000075213	SEMA3A	1.97029	2.96365e-25	9.7827e-24
ENSG00000087253	LPCAT2	1.77831	3.19347e-25	1.05256e-23
ENSG00000074181	NOTCH3	1.3743	7.00976e-25	2.27653e-23
ENSG00000068615	REEP1	3.22928	7.06648e-25	2.28824e-23
ENSG00000106123	EPHB6	2.15597	7.06451e-25	2.28824e-23
ENSG00000050344	NFE2L3	1.61808	7.19645e-25	2.32692e-23
ENSG00000166145	SPINT1	4.30406	8.349e-25	2.69566e-23
ENSG00000100612	DHRS7	1.86648	8.89728e-25	2.86433e-23
ENSG00000065809	FAM107B	1.41227	9.15758e-25	2.94385e-23
ENSG00000141682	PMAIP1	1.57576	1.11596e-24	3.58224e-23
ENSG00000141401	IMPA2	2.80563	1.33989e-24	4.27627e-23
ENSG00000179292	TMEM151A	4.10018	1.43438e-24	4.56467e-23
ENSG00000061337	LZTS1	2.07367	1.46592e-24	4.65834e-23
ENSG00000182134	TDRKH	2.07284	1.54399e-24	4.88541e-23
ENSG00000287064	AL606500.1	6.35675	1.56761e-24	4.95306e-23
ENSG00000131941	RHPN2	1.90218	1.73553e-24	5.4601e-23
ENSG00000152580	IGSF10	2.71317	1.78962e-24	5.61448e-23
ENSG00000139318	DUSP6	1.53268	1.90142e-24	5.9484e-23
ENSG00000058668	ATP2B4	1.2645	2.23027e-24	6.9575e-23
ENSG00000179361	ARID3B	1.72551	2.447e-24	7.62286e-23
ENSG00000088826	SMOX	1.49681	2.88721e-24	8.96899e-23
ENSG00000128422	KRT17	2.60268	3.08938e-24	9.57017e-23
ENSG00000155816	FMN2	2.80086	3.23281e-24	9.95877e-23
ENSG00000188735	TMEM120B	1.67045	3.31221e-24	1.01892e-22
ENSG00000108960	MMD	2.23651	3.65873e-24	1.12396e-22
ENSG00000072210	ALDH3A2	1.44516	3.9081e-24	1.19724e-22
ENSG00000169129	AFAP1L2	1.99414	3.94316e-24	1.20631e-22
ENSG00000139219	COL2A1	3.6568	4.10089e-24	1.25284e-22
ENSG00000109819	PPARGC1A	5.08442	4.53481e-24	1.38349e-22
ENSG00000143126	CELSR2	1.60835	4.69475e-24	1.43032e-22
ENSG00000163171	CDC42EP3	1.12445	4.99275e-24	1.51902e-22
ENSG00000171310	CHST11	1.60258	5.3932e-24	1.6386e-22
ENSG00000102265	TIMP1	1.3064	5.47068e-24	1.65987e-22
ENSG00000176533	GNG7	3.22679	7.22953e-24	2.18454e-22
ENSG00000111981	ULBP1	2.52956	8.75264e-24	2.63042e-22
ENSG00000145569	OTULINL	3.01684	1.00389e-23	3.0129e-22
ENSG00000179344	HLA-DQB1	6.65815	1.07703e-23	3.22804e-22
ENSG00000120129	DUSP1	1.63675	1.42178e-23	4.24981e-22
ENSG00000085552	IGSF9	3.19156	1.48968e-23	4.44676e-22
ENSG00000118985	ELL2	1.13545	1.5223e-23	4.538e-22
ENSG00000053747	LAMA3	2.59272	1.58585e-23	4.72111e-22
ENSG00000121440	PDZRN3	1.62635	1.68635e-23	5.01355e-22
ENSG00000198478	SH3BGRL2	2.025	1.79075e-23	5.3168e-22
ENSG00000177614	PGBD5	6.04395	1.80952e-23	5.36535e-22
ENSG00000106078	COBL	5.03903	1.88533e-23	5.58265e-22
ENSG00000213949	ITGA1	2.45594	1.97904e-23	5.8523e-22
ENSG00000143344	RGL1	1.74444	2.00013e-23	5.90679e-22
ENSG00000008256	CYTH3	1.21186	2.07289e-23	6.11349e-22
ENSG00000112378	PERP	1.29494	2.16546e-23	6.37802e-22
ENSG00000145911	N4BP3	5.0468	2.38195e-23	6.98779e-22
ENSG00000136770	DNAJC1	1.801	2.40122e-23	7.02572e-22
ENSG00000163249	CCNYL1	1.64255	2.60099e-23	7.60017e-22
ENSG00000274180	NATD1	2.05675	3.30219e-23	9.56081e-22
ENSG00000057704	TMCC3	3.46272	3.47955e-23	1.00612e-21
ENSG00000049323	LTBP1	1.99553	3.68647e-23	1.06317e-21
ENSG00000147852	VLDLR	2.37906	4.68315e-23	1.3471e-21
ENSG00000128849	CGNL1	2.9492	4.70734e-23	1.35231e-21
ENSG00000130940	CASZ1	2.3239	4.93819e-23	1.41679e-21
ENSG00000166165	CKB	1.39478	5.66694e-23	1.62167e-21
ENSG00000145198	VWA5B2	6.28037	5.69885e-23	1.62869e-21
ENSG00000121753	ADGRB2	1.83208	6.05876e-23	1.7271e-21
ENSG00000001617	SEMA3F	2.23089	6.78822e-23	1.92759e-21
ENSG00000115652	UXS1	1.14921	7.30364e-23	2.0713e-21
ENSG00000148175	STOM	1.37772	7.36933e-23	2.08726e-21
ENSG00000162105	SHANK2	4.62898	7.40568e-23	2.09487e-21
ENSG00000184307	ZDHHC23	3.74584	8.52849e-23	2.40328e-21
ENSG00000108387	SEPTIN4	2.57471	8.56075e-23	2.4093e-21
ENSG00000101670	LIPG	3.13541	1.02779e-22	2.88822e-21
ENSG00000164543	STK17A	1.46275	1.02885e-22	2.88822e-21
ENSG00000164976	MYORG	1.92656	1.17113e-22	3.28345e-21
ENSG00000138604	GLCE	1.09887	1.41689e-22	3.96247e-21
ENSG00000204634	TBC1D8	2.06441	1.59708e-22	4.45512e-21
ENSG00000125968	ID1	1.83576	1.61672e-22	4.50425e-21
ENSG00000259033	AL356804.1	6.19692	1.64727e-22	4.57317e-21
ENSG00000136944	LMX1B	2.8852	1.75629e-22	4.8625e-21
ENSG00000186642	PDE2A	4.11899	1.92042e-22	5.31029e-21
ENSG00000127824	TUBA4A	2.00077	1.96693e-22	5.42535e-21
ENSG00000182054	IDH2	1.62639	2.06753e-22	5.68867e-21
ENSG00000076716	GPC4	5.97418	2.28427e-22	6.26943e-21
ENSG00000128052	KDR	6.45788	2.3547e-22	6.44676e-21
ENSG00000111859	NEDD9	1.85297	2.46283e-22	6.73446e-21
ENSG00000147027	TMEM47	4.3767	2.65698e-22	7.24746e-21
ENSG00000124466	LYPD3	3.70014	2.70231e-22	7.36204e-21
ENSG00000168461	RAB31	1.28369	3.55973e-22	9.63868e-21
ENSG00000196776	CD47	1.24379	3.91628e-22	1.05783e-20
ENSG00000167244	IGF2	4.04043	4.29182e-22	1.15644e-20
ENSG00000170962	PDGFD	5.72501	4.33765e-22	1.16737e-20
ENSG00000006007	GDE1	1.34621	4.5797e-22	1.22804e-20
ENSG00000187764	SEMA4D	1.80503	4.65077e-22	1.24559e-20
ENSG00000139629	GALNT6	2.75601	4.71493e-22	1.25972e-20
ENSG00000144868	TMEM108	5.28824	4.79404e-22	1.27932e-20
ENSG00000197457	STMN3	1.66541	6.08949e-22	1.61916e-20
ENSG00000185950	IRS2	1.39627	6.34555e-22	1.68522e-20
ENSG00000079931	MOXD1	3.08908	6.71737e-22	1.78183e-20
ENSG00000049249	TNFRSF9	2.6605	7.9669e-22	2.10571e-20
ENSG00000054179	ENTPD2	5.22119	8.00055e-22	2.11209e-20
ENSG00000145882	PCYOX1L	1.82296	8.35668e-22	2.20348e-20
ENSG00000163755	HPS3	1.54539	8.60285e-22	2.26569e-20
ENSG00000108639	SYNGR2	1.5204	9.50674e-22	2.49484e-20
ENSG00000101134	DOK5	5.81496	1.14414e-21	2.99192e-20
ENSG00000175264	CHST1	3.12553	1.20875e-21	3.14601e-20
ENSG00000115112	TFCP2L1	5.62904	1.24026e-21	3.22423e-20
ENSG00000152767	FARP1	1.00015	1.26155e-21	3.27574e-20
ENSG00000090530	P3H2	1.1297	1.36861e-21	3.54542e-20
ENSG00000160179	ABCG1	5.29549	1.43811e-21	3.72112e-20
ENSG00000069188	SDK2	4.50785	1.47112e-21	3.80209e-20
ENSG00000141524	TMC6	2.30335	1.74748e-21	4.50582e-20
ENSG00000135318	NT5E	1.14575	1.80531e-21	4.63872e-20
ENSG00000108370	RGS9	4.30362	1.86597e-21	4.78903e-20
ENSG00000204520	MICA	1.35698	1.89426e-21	4.8504e-20
ENSG00000151729	SLC25A4	1.66215	1.9588e-21	5.00986e-20
ENSG00000153048	CARHSP1	1.31966	2.06446e-21	5.26795e-20
ENSG00000187730	GABRD	4.41774	2.13126e-21	5.43213e-20
ENSG00000071073	MGAT4A	4.56472	3.03285e-21	7.70352e-20
ENSG00000166016	ABTB2	1.96905	3.83605e-21	9.71024e-20
ENSG00000275342	PRAG1	1.34014	3.91904e-21	9.90899e-20
ENSG00000125657	TNFSF9	2.79191	4.03163e-21	1.0179e-19
ENSG00000178053	MLF1	1.58397	4.08886e-21	1.02914e-19
ENSG00000003137	CYP26B1	2.43512	4.14068e-21	1.041e-19
ENSG00000133687	TMTC1	2.10121	4.28625e-21	1.07637e-19
ENSG00000215218	UBE2QL1	4.2554	4.91174e-21	1.22511e-19
ENSG00000159733	ZFYVE28	4.38645	5.40356e-21	1.34325e-19
ENSG00000104892	KLC3	2.76876	6.17503e-21	1.52816e-19
ENSG00000099219	ERMP1	2.7367	6.43367e-21	1.59039e-19
ENSG00000150054	MPP7	3.13328	6.89347e-21	1.70216e-19
ENSG00000165757	JCAD	1.71904	7.12905e-21	1.75837e-19
ENSG00000175175	PPM1E	1.76111	7.19762e-21	1.7733e-19
ENSG00000149557	FEZ1	2.78986	7.44794e-21	1.83294e-19
ENSG00000095303	PTGS1	3.77752	7.98433e-21	1.96059e-19
ENSG00000154310	TNIK	1.06725	8.30924e-21	2.03811e-19
ENSG00000120875	DUSP4	1.32934	8.48327e-21	2.0785e-19
ENSG00000172201	ID4	5.979	8.87683e-21	2.17252e-19
ENSG00000196782	MAML3	4.05748	8.89618e-21	2.17485e-19
ENSG00000154153	RETREG1	3.89514	9.06679e-21	2.21412e-19
ENSG00000186472	PCLO	1.47108	9.41113e-21	2.29567e-19
ENSG00000143858	SYT2	5.31834	9.55115e-21	2.32726e-19
ENSG00000198576	ARC	3.72038	9.61952e-21	2.34135e-19
ENSG00000166033	HTRA1	1.47436	9.97427e-21	2.42503e-19
ENSG00000135919	SERPINE2	1.06901	1.09645e-20	2.65994e-19
ENSG00000026559	KCNG1	1.08617	1.12228e-20	2.71665e-19
ENSG00000125845	BMP2	6.32865	1.26266e-20	3.05313e-19
ENSG00000286190	AC055839.2	2.64569	1.47124e-20	3.54972e-19
ENSG00000128512	DOCK4	1.71825	1.56028e-20	3.76047e-19
ENSG00000197555	SIPA1L1	1.03641	1.6878e-20	4.06337e-19
ENSG00000159363	ATP13A2	1.33879	1.81451e-20	4.35895e-19
ENSG00000119771	KLHL29	2.35485	1.82924e-20	4.38957e-19
ENSG00000153094	BCL2L11	1.44952	1.84278e-20	4.41728e-19
ENSG00000113389	NPR3	4.98921	2.15319e-20	5.15021e-19
ENSG00000157766	ACAN	2.74714	2.17932e-20	5.20709e-19
ENSG00000204642	HLA-F	2.51968	2.21345e-20	5.28295e-19
ENSG00000163412	EIF4E3	3.70791	2.33897e-20	5.57053e-19
ENSG00000100600	LGMN	1.56729	2.46217e-20	5.85577e-19
ENSG00000115902	SLC1A4	1.44295	2.61578e-20	6.2031e-19
ENSG00000170542	SERPINB9	2.42316	3.34881e-20	7.90754e-19
ENSG00000124107	SLPI	8.03632	3.90237e-20	9.14642e-19
ENSG00000143502	SUSD4	3.31649	3.98343e-20	9.32654e-19
ENSG00000116017	ARID3A	2.31684	4.11125e-20	9.61563e-19
ENSG00000203867	RBM20	4.56041	4.13344e-20	9.65735e-19
ENSG00000158220	ESYT3	3.19678	4.28509e-20	1.00011e-18
ENSG00000186648	CARMIL3	5.51249	4.38644e-20	1.02269e-18
ENSG00000133134	BEX2	2.73079	4.70312e-20	1.09537e-18
ENSG00000144802	NFKBIZ	1.7139	5.05252e-20	1.17304e-18
ENSG00000197147	LRRC8B	2.19201	5.26294e-20	1.21934e-18
ENSG00000141441	GAREM1	3.62035	5.33953e-20	1.23579e-18
ENSG00000112902	SEMA5A	2.11002	6.17061e-20	1.42219e-18
ENSG00000144339	TMEFF2	4.08103	6.29491e-20	1.44933e-18
ENSG00000078053	AMPH	4.1237	6.86053e-20	1.57629e-18
ENSG00000131979	GCH1	2.03943	6.90011e-20	1.58374e-18
ENSG00000173890	GPR160	4.09267	7.78924e-20	1.78043e-18
ENSG00000117114	ADGRL2	2.14523	8.61148e-20	1.9623e-18
ENSG00000163624	CDS1	3.32242	8.99437e-20	2.04744e-18
ENSG00000112972	HMGCS1	1.1152	9.43889e-20	2.14643e-18
ENSG00000069020	MAST4	2.93197	9.45912e-20	2.14882e-18
ENSG00000011422	PLAUR	1.06761	9.93106e-20	2.25076e-18
ENSG00000135047	CTSL	1.02847	1.18527e-19	2.66795e-18
ENSG00000073350	LLGL2	2.53833	1.24515e-19	2.79987e-18
ENSG00000138449	SLC40A1	3.83816	1.47866e-19	3.31487e-18
ENSG00000135916	ITM2C	1.08635	1.5423e-19	3.45054e-18
ENSG00000006468	ETV1	3.8739	1.56767e-19	3.50377e-18
ENSG00000135821	GLUL	1.57317	1.5909e-19	3.55209e-18
ENSG00000169432	SCN9A	7.94126	1.67771e-19	3.73464e-18
ENSG00000039068	CDH1	6.18676	1.88364e-19	4.18044e-18
ENSG00000167767	KRT80	1.00405	1.94322e-19	4.30834e-18
ENSG00000146122	DAAM2	3.3304	2.03992e-19	4.51512e-18
ENSG00000206538	VGLL3	1.83405	2.04056e-19	4.51512e-18
ENSG00000157388	CACNA1D	5.02524	2.06634e-19	4.5676e-18
ENSG00000165105	RASEF	2.04573	2.09928e-19	4.63116e-18
ENSG00000105355	PLIN3	1.05025	2.25262e-19	4.94483e-18
ENSG00000124788	ATXN1	1.04012	2.36145e-19	5.17858e-18
ENSG00000138821	SLC39A8	4.44554	2.39356e-19	5.23863e-18
ENSG00000013364	MVP	1.66882	2.53612e-19	5.53425e-18
ENSG00000072071	ADGRL1	1.02568	2.56172e-19	5.57364e-18
ENSG00000137880	GCHFR	4.59055	2.61261e-19	5.67878e-18
ENSG00000211584	SLC48A1	2.48626	2.98457e-19	6.4809e-18
ENSG00000198589	LRBA	1.01973	3.12713e-19	6.7646e-18
ENSG00000126878	AIF1L	1.602	3.52106e-19	7.60857e-18
ENSG00000143850	PLEKHA6	6.12914	3.61398e-19	7.80175e-18
ENSG00000181826	RELL1	1.18553	3.67194e-19	7.91916e-18
ENSG00000180448	ARHGAP45	2.49869	3.68418e-19	7.93784e-18
ENSG00000186907	RTN4RL2	5.09911	4.69515e-19	1.00866e-17
ENSG00000122694	GLIPR2	1.31846	5.02002e-19	1.07636e-17
ENSG00000120217	CD274	2.32038	5.22104e-19	1.11838e-17
ENSG00000165238	WNK2	1.9978	5.26178e-19	1.12602e-17
ENSG00000138193	PLCE1	2.034	5.51749e-19	1.17665e-17
ENSG00000118160	SLC8A2	4.6805	5.63774e-19	1.20068e-17
ENSG00000041353	RAB27B	2.70451	5.9802e-19	1.26995e-17
ENSG00000078804	TP53INP2	1.41345	6.1557e-19	1.30596e-17
ENSG00000173320	STOX2	3.83566	6.93061e-19	1.46755e-17
ENSG00000103089	FA2H	7.02423	6.97801e-19	1.47618e-17
ENSG00000061918	GUCY1B1	3.64565	7.60567e-19	1.60742e-17
ENSG00000107295	SH3GL2	7.80211	7.93817e-19	1.6761e-17
ENSG00000214595	EML6	3.12377	8.90124e-19	1.87765e-17
ENSG00000104888	SLC17A7	3.83904	9.21353e-19	1.93799e-17
ENSG00000167173	C15orf39	1.14684	9.24286e-19	1.94232e-17
ENSG00000070214	SLC44A1	1.14708	9.30589e-19	1.95186e-17
ENSG00000147010	SH3KBP1	1.12547	9.63738e-19	2.01947e-17
ENSG00000164742	ADCY1	1.3281	9.81349e-19	2.05249e-17
ENSG00000171246	NPTX1	1.95524	1.0268e-18	2.14552e-17
ENSG00000165030	NFIL3	1.56495	1.90352e-18	3.89658e-17
ENSG00000166106	ADAMTS15	2.42228	1.92466e-18	3.93621e-17
ENSG00000091129	NRCAM	4.62314	2.02103e-18	4.1295e-17
ENSG00000164181	ELOVL7	2.38227	2.36108e-18	4.80659e-17
ENSG00000172020	GAP43	5.10836	2.40703e-18	4.89563e-17
ENSG00000075651	PLD1	1.52523	2.45069e-18	4.97984e-17
ENSG00000196781	TLE1	1.32009	2.46816e-18	5.01074e-17
ENSG00000137941	TTLL7	2.28984	2.79711e-18	5.65266e-17
ENSG00000159228	CBR1	1.01253	2.89521e-18	5.84558e-17
ENSG00000171517	LPAR3	2.7745	2.98014e-18	6.00611e-17
ENSG00000142798	HSPG2	1.09977	3.71114e-18	7.46337e-17
ENSG00000135424	ITGA7	2.31961	4.58178e-18	9.18387e-17
ENSG00000136002	ARHGEF4	1.51667	5.13261e-18	1.02232e-16
ENSG00000116675	DNAJC6	1.80358	5.45313e-18	1.08421e-16
ENSG00000186897	C1QL4	2.54201	5.85562e-18	1.15904e-16
ENSG00000064195	DLX3	4.01348	6.54028e-18	1.2934e-16
ENSG00000178573	MAF	4.17751	6.55205e-18	1.29457e-16
ENSG00000164841	TMEM74	5.10971	6.59349e-18	1.3016e-16
ENSG00000185668	POU3F1	5.83347	7.31163e-18	1.44079e-16
ENSG00000130054	FAM155B	2.31687	7.40504e-18	1.45791e-16
ENSG00000118785	SPP1	6.37227	7.579e-18	1.49083e-16
ENSG00000186815	TPCN1	1.45979	7.79306e-18	1.53157e-16
ENSG00000198722	UNC13B	1.36194	9.6848e-18	1.90167e-16
ENSG00000167034	NKX3-1	1.52576	1.0106e-17	1.98086e-16
ENSG00000055118	KCNH2	4.36686	1.0287e-17	2.01455e-16
ENSG00000143320	CRABP2	1.58954	1.03437e-17	2.02387e-16
ENSG00000151690	MFSD6	2.24623	1.11802e-17	2.17985e-16
ENSG00000130304	SLC27A1	1.82625	1.14534e-17	2.23114e-16
ENSG00000188322	SBK1	2.2998	1.16807e-17	2.27343e-16
ENSG00000133069	TMCC2	1.9723	1.56283e-17	3.02845e-16
ENSG00000181458	TMEM45A	1.63865	1.87891e-17	3.62194e-16
ENSG00000145506	NKD2	7.55801	2.01081e-17	3.86946e-16
ENSG00000111879	FAM184A	6.04295	2.31408e-17	4.42995e-16
ENSG00000126583	PRKCG	4.54814	2.4016e-17	4.59353e-16
ENSG00000163947	ARHGEF3	1.88334	2.46707e-17	4.71468e-16
ENSG00000164099	PRSS12	3.21537	2.48469e-17	4.74426e-16
ENSG00000205269	TMEM170B	2.57412	2.84699e-17	5.42667e-16
ENSG00000176490	DIRAS1	1.69106	3.13822e-17	5.96127e-16
ENSG00000134769	DTNA	4.07255	3.29901e-17	6.26134e-16
ENSG00000027075	PRKCH	2.93602	4.11858e-17	7.77685e-16
ENSG00000141480	ARRB2	1.57293	4.22842e-17	7.97744e-16
ENSG00000066248	NGEF	3.56759	4.42042e-17	8.3255e-16
ENSG00000187210	GCNT1	2.42512	4.51588e-17	8.49086e-16
ENSG00000131773	KHDRBS3	2.15149	4.83841e-17	9.07248e-16
ENSG00000187720	THSD4	1.14023	4.94201e-17	9.24499e-16
ENSG00000198948	MFAP3L	4.22261	5.25948e-17	9.82228e-16
ENSG00000130193	THEM6	1.90243	5.27943e-17	9.85124e-16
ENSG00000171533	MAP6	3.87332	5.31404e-17	9.90747e-16
ENSG00000183570	PCBP3	2.50931	5.9843e-17	1.1129e-15
ENSG00000124406	ATP8A1	5.96996	6.06458e-17	1.12688e-15
ENSG00000138759	FRAS1	4.96678	6.29585e-17	1.1679e-15
ENSG00000166257	SCN3B	4.2271	6.35655e-17	1.17718e-15
ENSG00000141622	RNF165	3.68936	6.5735e-17	1.21634e-15
ENSG00000182175	RGMA	5.46093	6.81649e-17	1.26025e-15
ENSG00000141506	PIK3R5	4.60772	7.08951e-17	1.30746e-15
ENSG00000113916	BCL6	1.86192	7.15861e-17	1.318e-15
ENSG00000074416	MGLL	1.77242	7.3836e-17	1.35717e-15
ENSG00000100985	MMP9	1.46229	7.6279e-17	1.39975e-15
ENSG00000076356	PLXNA2	1.62657	7.84465e-17	1.43596e-15
ENSG00000115271	GCA	4.85927	8.93498e-17	1.63285e-15
ENSG00000080854	IGSF9B	2.06297	9.91036e-17	1.80365e-15
ENSG00000185634	SHC4	2.84975	1.0049e-16	1.82738e-15
ENSG00000171435	KSR2	3.51544	1.07038e-16	1.94327e-15
ENSG00000126709	IFI6	1.76438	1.07936e-16	1.95635e-15
ENSG00000167600	CYP2S1	1.80592	1.10357e-16	1.9986e-15
ENSG00000174469	CNTNAP2	7.38833	1.13855e-16	2.05692e-15
ENSG00000134824	FADS2	1.0382	1.1476e-16	2.07158e-15
ENSG00000150627	WDR17	2.11497	1.14894e-16	2.07197e-15
ENSG00000138795	LEF1	5.71067	1.18404e-16	2.12867e-15
ENSG00000163683	SMIM14	2.25498	1.19459e-16	2.1459e-15
ENSG00000139971	ARMH4	3.43542	1.21622e-16	2.18122e-15
ENSG00000158270	COLEC12	2.06182	1.22215e-16	2.19008e-15
ENSG00000110002	VWA5A	5.50559	1.49513e-16	2.66631e-15
ENSG00000175556	LONRF3	2.82684	1.51148e-16	2.6933e-15
ENSG00000127585	FBXL16	2.75739	1.65795e-16	2.93775e-15
ENSG00000160796	NBEAL2	1.66687	1.75548e-16	3.10561e-15
ENSG00000081059	TCF7	1.7669	1.89335e-16	3.3415e-15
ENSG00000166750	SLFN5	2.14581	1.97198e-16	3.47197e-15
ENSG00000171522	PTGER4	2.08514	2.02746e-16	3.56681e-15
ENSG00000104723	TUSC3	1.01215	2.08874e-16	3.6688e-15
ENSG00000169860	P2RY1	5.69665	2.15295e-16	3.77559e-15
ENSG00000158457	TSPAN33	1.9235	2.18595e-16	3.83043e-15
ENSG00000065361	ERBB3	3.49284	2.21475e-16	3.87783e-15
ENSG00000184005	ST6GALNAC3	2.05862	2.25606e-16	3.94392e-15
ENSG00000144810	COL8A1	2.72936	2.30139e-16	4.01999e-15
ENSG00000134030	CTIF	1.20774	2.37351e-16	4.13944e-15
ENSG00000127507	ADGRE2	3.53782	2.56134e-16	4.453e-15
ENSG00000122547	EEPD1	2.6095	2.58184e-16	4.48512e-15
ENSG00000105613	MAST1	3.04055	2.72605e-16	4.73192e-15
ENSG00000105011	ASF1B	1.26832	3.00952e-16	5.20358e-15
ENSG00000261115	TMEM178B	3.86926	3.01204e-16	5.20388e-15
ENSG00000105767	CADM4	2.0802	3.02582e-16	5.2236e-15
ENSG00000197106	SLC6A17	3.45413	3.80235e-16	6.51843e-15
ENSG00000138650	PCDH10	6.15617	4.09659e-16	7.01743e-15
ENSG00000173210	ABLIM3	1.27446	4.11026e-16	7.0354e-15
ENSG00000225968	ELFN1	2.33257	4.29934e-16	7.34203e-15
ENSG00000157827	FMNL2	1.02809	4.41732e-16	7.53769e-15
ENSG00000187091	PLCD1	1.99085	4.48593e-16	7.64888e-15
ENSG00000120899	PTK2B	2.38495	4.834e-16	8.22969e-15
ENSG00000113749	HRH2	5.25306	4.98321e-16	8.4707e-15
ENSG00000111144	LTA4H	1.07586	5.03434e-16	8.55105e-15
ENSG00000125648	SLC25A23	1.28033	5.05796e-16	8.58458e-15
ENSG00000168528	SERINC2	2.22149	5.7219e-16	9.66701e-15
ENSG00000184916	JAG2	3.17406	5.86315e-16	9.89055e-15
ENSG00000171843	MLLT3	1.69762	5.93937e-16	1.00115e-14
ENSG00000141837	CACNA1A	2.00031	6.02105e-16	1.01415e-14
ENSG00000184602	SNN	1.51079	6.10508e-16	1.02752e-14
ENSG00000137267	TUBB2A	1.11921	6.84529e-16	1.14774e-14
ENSG00000142235	LMTK3	3.39041	6.95012e-16	1.16443e-14
ENSG00000117643	MAN1C1	2.59307	7.10114e-16	1.18615e-14
ENSG00000184557	SOCS3	1.66561	7.28166e-16	1.21538e-14
ENSG00000065485	PDIA5	1.21339	7.29199e-16	1.21619e-14
ENSG00000104369	JPH1	2.4577	7.53956e-16	1.25654e-14
ENSG00000163739	CXCL1	3.32674	8.13231e-16	1.35024e-14
ENSG00000151694	ADAM17	1.00857	8.86884e-16	1.46813e-14
ENSG00000153291	SLC25A27	3.29465	9.08955e-16	1.50354e-14
ENSG00000136928	GABBR2	4.56566	9.45353e-16	1.56026e-14
ENSG00000109501	WFS1	1.05322	9.51875e-16	1.56985e-14
ENSG00000116254	CHD5	2.78489	1.0874e-15	1.78803e-14
ENSG00000185112	FAM43A	1.55355	1.11703e-15	1.83539e-14
ENSG00000182759	MAFA	4.32365	1.21021e-15	1.98555e-14
ENSG00000078114	NEBL	5.78012	1.21271e-15	1.98818e-14
ENSG00000174607	UGT8	6.51124	1.32911e-15	2.17419e-14
ENSG00000130589	HELZ2	1.01254	1.34031e-15	2.19089e-14
ENSG00000163235	TGFA	3.80498	1.35751e-15	2.21573e-14
ENSG00000188848	BEND4	4.35875	1.4483e-15	2.36044e-14
ENSG00000085185	BCORL1	1.07049	1.4965e-15	2.43721e-14
ENSG00000179833	SERTAD2	1.23881	1.83659e-15	2.98012e-14
ENSG00000174804	FZD4	1.79286	1.93017e-15	3.12738e-14
ENSG00000155016	CYP2U1	1.90712	2.10374e-15	3.40114e-14
ENSG00000169908	TM4SF1	1.00593	2.24953e-15	3.6342e-14
ENSG00000113742	CPEB4	1.09495	2.37658e-15	3.83666e-14
ENSG00000033327	GAB2	3.06312	2.51252e-15	4.04432e-14
ENSG00000173166	RAPH1	1.01173	2.56934e-15	4.12467e-14
ENSG00000171951	SCG2	1.59543	3.02896e-15	4.84392e-14
ENSG00000154118	JPH3	3.12342	3.03752e-15	4.85411e-14
ENSG00000169116	PARM1	9.37114	3.05862e-15	4.88432e-14
ENSG00000119514	GALNT12	3.4435	3.06443e-15	4.89007e-14
ENSG00000148341	SH3GLB2	1.22201	3.21425e-15	5.11808e-14
ENSG00000095066	HOOK2	1.53787	3.25218e-15	5.17475e-14
ENSG00000106789	CORO2A	2.60447	3.30931e-15	5.26188e-14
ENSG00000125354	SEPTIN6	1.22548	3.36094e-15	5.34013e-14
ENSG00000124507	PACSIN1	3.85588	3.58034e-15	5.68466e-14
ENSG00000133101	CCNA1	2.46526	3.7732e-15	5.97801e-14
ENSG00000022267	FHL1	1.18377	3.93302e-15	6.22232e-14
ENSG00000139112	GABARAPL1	1.71694	3.93041e-15	6.22232e-14
ENSG00000124588	NQO2	1.65597	3.95104e-15	6.24637e-14
ENSG00000114529	C3orf52	1.56546	4.20989e-15	6.65085e-14
ENSG00000104140	RHOV	4.67449	4.22147e-15	6.66438e-14
ENSG00000137942	FNBP1L	1.29941	4.38342e-15	6.90528e-14
ENSG00000137266	SLC22A23	1.73743	4.71431e-15	7.40023e-14
ENSG00000124243	BCAS4	1.01997	5.20533e-15	8.15367e-14
ENSG00000189057	FAM111B	1.29758	5.46279e-15	8.54488e-14
ENSG00000163453	IGFBP7	1.03926	5.58224e-15	8.71939e-14
ENSG00000155876	RRAGA	1.02359	5.70609e-15	8.90657e-14
ENSG00000125744	RTN2	2.17583	5.7466e-15	8.95718e-14
ENSG00000180616	SSTR2	2.58389	5.74613e-15	8.95718e-14
ENSG00000198945	L3MBTL3	1.85974	6.05116e-15	9.39882e-14
ENSG00000173727	AP000769.1	3.30957	6.4763e-15	1.00451e-13
ENSG00000134531	EMP1	1.00212	7.07078e-15	1.09289e-13
ENSG00000157927	RADIL	2.84671	7.13388e-15	1.10187e-13
ENSG00000102109	PCSK1N	1.89903	7.41064e-15	1.14223e-13
ENSG00000171444	MCC	2.48305	7.88334e-15	1.2134e-13
ENSG00000147231	RADX	5.96236	8.15196e-15	1.25387e-13
ENSG00000124212	PTGIS	3.78037	8.2236e-15	1.26401e-13
ENSG00000164690	SHH	4.66512	8.41198e-15	1.29207e-13
ENSG00000079950	STX7	1.10134	8.51667e-15	1.30725e-13
ENSG00000164199	ADGRV1	3.97895	8.60267e-15	1.31953e-13
ENSG00000171608	PIK3CD	1.30941	8.62434e-15	1.32194e-13
ENSG00000133131	MORC4	1.58646	8.77446e-15	1.34402e-13
ENSG00000116574	RHOU	3.68192	8.82416e-15	1.3507e-13
ENSG00000117602	RCAN3	1.49438	9.17454e-15	1.40143e-13
ENSG00000089060	SLC8B1	1.56448	9.49962e-15	1.45008e-13
ENSG00000187123	LYPD6	2.69941	9.6557e-15	1.47188e-13
ENSG00000019186	CYP24A1	2.97135	1.03136e-14	1.56893e-13
ENSG00000104267	CA2	7.04404	1.09839e-14	1.66745e-13
ENSG00000165731	RET	5.11461	1.11002e-14	1.68281e-13
ENSG00000006747	SCIN	5.90028	1.15804e-14	1.75321e-13
ENSG00000157570	TSPAN18	1.90805	1.22347e-14	1.84974e-13
ENSG00000130158	DOCK6	1.24861	1.33026e-14	2.00982e-13
ENSG00000268089	GABRQ	9.49172	1.4086e-14	2.12528e-13
ENSG00000136999	CCN3	2.62447	1.44282e-14	2.17247e-13
ENSG00000149212	SESN3	6.38356	1.56481e-14	2.35135e-13
ENSG00000113594	LIFR	1.15109	1.61524e-14	2.42385e-13
ENSG00000196220	SRGAP3	3.41102	1.62478e-14	2.43651e-13
ENSG00000103723	AP3B2	3.27879	1.81526e-14	2.7148e-13
ENSG00000198914	POU3F3	5.88895	1.89736e-14	2.83185e-13
ENSG00000196083	IL1RAP	1.30198	1.93607e-14	2.88767e-13
ENSG00000224189	HAGLR	7.07408	2.04263e-14	3.03638e-13
ENSG00000023608	SNAPC1	1.05541	2.08696e-14	3.1002e-13
ENSG00000095587	TLL2	4.4551	2.12235e-14	3.14855e-13
ENSG00000163995	ABLIM2	6.94896	2.14206e-14	3.17355e-13
ENSG00000100302	RASD2	2.05703	2.18665e-14	3.23744e-13
ENSG00000020181	ADGRA2	1.13808	2.20622e-14	3.26423e-13
ENSG00000178718	RPP25	2.07376	2.51095e-14	3.7052e-13
ENSG00000170345	FOS	2.40926	2.51895e-14	3.71453e-13
ENSG00000138356	AOX1	2.08028	2.5985e-14	3.82674e-13
ENSG00000013583	HEBP1	1.34134	2.64166e-14	3.88772e-13
ENSG00000138030	KHK	3.31509	2.67032e-14	3.92729e-13
ENSG00000151276	MAGI1	1.09274	2.70936e-14	3.98206e-13
ENSG00000136720	HS6ST1	1.45697	2.71512e-14	3.98788e-13
ENSG00000171033	PKIA	3.66101	2.80066e-14	4.10807e-13
ENSG00000161082	CELF5	5.80754	2.96189e-14	4.33881e-13
ENSG00000144485	HES6	2.72391	3.183e-14	4.64734e-13
ENSG00000157557	ETS2	1.05789	3.40951e-14	4.95979e-13
ENSG00000076864	RAP1GAP	2.01199	3.4214e-14	4.97247e-13
ENSG00000145284	SCD5	1.67795	3.43322e-14	4.98639e-13
ENSG00000109472	CPE	1.66274	3.44969e-14	5.00703e-13
ENSG00000149927	DOC2A	2.78861	3.58595e-14	5.19798e-13
ENSG00000187867	PALM3	2.72233	3.65405e-14	5.29323e-13
ENSG00000050438	SLC4A8	1.39862	3.77626e-14	5.46669e-13
ENSG00000090013	BLVRB	1.6273	3.96568e-14	5.72966e-13
ENSG00000132938	MTUS2	6.00631	4.07303e-14	5.87711e-13
ENSG00000173221	GLRX	2.14616	4.26776e-14	6.14607e-13
ENSG00000248485	PCP4L1	4.8946	4.37333e-14	6.28992e-13
ENSG00000105409	ATP1A3	3.3713	4.64461e-14	6.65848e-13
ENSG00000101230	ISM1	4.92634	4.7005e-14	6.72989e-13
ENSG00000106852	LHX6	3.46083	4.82021e-14	6.89237e-13
ENSG00000183578	TNFAIP8L3	4.79432	4.93918e-14	7.04429e-13
ENSG00000106546	AHR	1.02528	5.22412e-14	7.44589e-13
ENSG00000118418	HMGN3	1.42919	5.58325e-14	7.94242e-13
ENSG00000157404	KIT	6.87188	5.65606e-14	8.03567e-13
ENSG00000128917	DLL4	4.12707	6.42443e-14	9.09813e-13
ENSG00000162783	IER5	1.10593	6.48149e-14	9.17307e-13
ENSG00000062038	CDH3	2.68532	6.53999e-14	9.24405e-13
ENSG00000134602	STK26	6.8162	7.3964e-14	1.04147e-12
ENSG00000144893	MED12L	1.39649	7.56056e-14	1.06256e-12
ENSG00000070882	OSBPL3	1.52736	7.78413e-14	1.0919e-12
ENSG00000100523	DDHD1	1.02184	7.7813e-14	1.0919e-12
ENSG00000164638	SLC29A4	1.66068	8.26611e-14	1.15731e-12
ENSG00000198300	PEG3	5.79355	8.39339e-14	1.17364e-12
ENSG00000131242	RAB11FIP4	1.5882	8.80439e-14	1.22956e-12
ENSG00000143631	FLG	5.18967	9.42833e-14	1.31338e-12
ENSG00000021645	NRXN3	5.46066	9.6713e-14	1.34638e-12
ENSG00000162426	SLC45A1	4.19221	9.84602e-14	1.36727e-12
ENSG00000135519	KCNH3	3.3184	9.94744e-14	1.38049e-12
ENSG00000122824	NUDT10	5.22156	1.01395e-13	1.40626e-12
ENSG00000184792	OSBP2	1.78202	1.06292e-13	1.47234e-12
ENSG00000168824	NSG1	5.42169	1.07861e-13	1.49313e-12
ENSG00000142494	SLC47A1	3.81681	1.08257e-13	1.49767e-12
ENSG00000103145	HCFC1R1	1.73625	1.08849e-13	1.50493e-12
ENSG00000164093	PITX2	3.68557	1.11929e-13	1.54654e-12
ENSG00000187068	C3orf70	4.998	1.14406e-13	1.5788e-12
ENSG00000155961	RAB39B	3.28325	1.29367e-13	1.78083e-12
ENSG00000089041	P2RX7	2.79187	1.30143e-13	1.7904e-12
ENSG00000182771	GRID1	5.19637	1.31126e-13	1.80279e-12
ENSG00000183682	BMP8A	6.12759	1.31452e-13	1.80616e-12
ENSG00000130751	NPAS1	1.96341	1.3172e-13	1.80872e-12
ENSG00000073910	FRY	2.83869	1.33118e-13	1.82678e-12
ENSG00000131069	ACSS2	1.37184	1.35039e-13	1.852e-12
ENSG00000163694	RBM47	1.55866	1.39648e-13	1.91283e-12
ENSG00000239887	C1orf226	3.01861	1.47983e-13	2.02076e-12
ENSG00000005249	PRKAR2B	1.50305	1.49335e-13	2.03797e-12
ENSG00000110436	SLC1A2	4.69638	1.50735e-13	2.05581e-12
ENSG00000143382	ADAMTSL4	2.606	1.53787e-13	2.09485e-12
ENSG00000145335	SNCA	3.29578	1.57505e-13	2.14418e-12
ENSG00000109929	SC5D	1.36385	1.65696e-13	2.25153e-12
ENSG00000174640	SLCO2A1	1.97473	1.65616e-13	2.25153e-12
ENSG00000135447	PPP1R1A	6.18511	1.6868e-13	2.29067e-12
ENSG00000205213	LGR4	1.72051	1.73471e-13	2.35429e-12
ENSG00000099785	MARCH2	2.98927	1.80533e-13	2.44714e-12
ENSG00000183023	SLC8A1	1.76856	1.96708e-13	2.66314e-12
ENSG00000092421	SEMA6A	5.09725	1.98108e-13	2.67882e-12
ENSG00000007944	MYLIP	2.01257	1.98357e-13	2.68054e-12
ENSG00000177570	SAMD12	1.99417	2.14498e-13	2.89513e-12
ENSG00000135439	AGAP2	3.28731	2.21126e-13	2.98278e-12
ENSG00000088367	EPB41L1	1.03694	2.22115e-13	2.99247e-12
ENSG00000134996	OSTF1	1.47353	2.42111e-13	3.25002e-12
ENSG00000134853	PDGFRA	3.84713	2.46012e-13	3.30038e-12
ENSG00000107738	VSIR	1.61134	2.46713e-13	3.30778e-12
ENSG00000129990	SYT5	4.96213	2.51309e-13	3.36329e-12
ENSG00000104081	BMF	1.59665	2.51759e-13	3.36727e-12
ENSG00000134317	GRHL1	2.78249	2.68786e-13	3.58809e-12
ENSG00000139946	PELI2	4.88832	2.85375e-13	3.8054e-12
ENSG00000132623	ANKEF1	1.85147	2.88488e-13	3.8446e-12
ENSG00000170323	FABP4	7.79639	2.9252e-13	3.89364e-12
ENSG00000157111	TMEM171	2.74612	2.97487e-13	3.95501e-12
ENSG00000023171	GRAMD1B	1.7903	2.98881e-13	3.97115e-12
ENSG00000144645	OSBPL10	1.26028	3.05133e-13	4.04937e-12
ENSG00000134215	VAV3	2.51043	3.07569e-13	4.07925e-12
ENSG00000245848	CEBPA	3.26623	3.08677e-13	4.08905e-12
ENSG00000081052	COL4A4	8.75317	3.34968e-13	4.4241e-12
ENSG00000129159	KCNC1	2.91479	3.4652e-13	4.57394e-12
ENSG00000131019	ULBP3	1.33192	3.49001e-13	4.6012e-12
ENSG00000143674	MAP3K21	2.39948	3.59132e-13	4.72352e-12
ENSG00000172915	NBEA	1.64707	3.70501e-13	4.87016e-12
ENSG00000168481	LGI3	4.28859	3.73491e-13	4.90365e-12
ENSG00000152527	PLEKHH2	2.5071	3.89577e-13	5.11182e-12
ENSG00000005102	MEOX1	4.78098	3.98445e-13	5.22199e-12
ENSG00000064655	EYA2	2.52375	4.01507e-13	5.25901e-12
ENSG00000102924	CBLN1	9.07533	4.49894e-13	5.87541e-12
ENSG00000119899	SLC17A5	2.19614	5.04831e-13	6.57349e-12
ENSG00000167037	SGSM1	4.46996	5.06525e-13	6.59167e-12
ENSG00000116396	KCNC4	2.31181	5.28773e-13	6.86909e-12
ENSG00000092096	SLC22A17	1.41634	5.64591e-13	7.32031e-12
ENSG00000101638	ST8SIA5	3.62996	5.78568e-13	7.4896e-12
ENSG00000181350	LRRC75A	3.01953	6.18206e-13	7.97475e-12
ENSG00000145675	PIK3R1	2.1576	6.2372e-13	8.03185e-12
ENSG00000132470	ITGB4	3.01255	6.43329e-13	8.26513e-12
ENSG00000128266	GNAZ	1.87434	6.46481e-13	8.30082e-12
ENSG00000135414	GDF11	1.08912	7.00667e-13	8.96538e-12
ENSG00000175471	MCTP1	6.83733	7.01446e-13	8.97017e-12
ENSG00000106853	PTGR1	1.10492	7.09316e-13	9.06557e-12
ENSG00000056487	PHF21B	3.29291	7.19897e-13	9.1849e-12
ENSG00000144959	NCEH1	1.10324	7.73717e-13	9.84889e-12
ENSG00000172061	LRRC15	4.85228	7.85552e-13	9.99379e-12
ENSG00000124493	GRM4	4.39113	8.16353e-13	1.03737e-11
ENSG00000213020	ZNF611	1.16148	9.94685e-13	1.25606e-11
ENSG00000168993	CPLX1	4.54136	1.00613e-12	1.26979e-11
ENSG00000133985	TTC9	3.82331	1.03679e-12	1.30551e-11
ENSG00000154917	RAB6B	1.4892	1.11356e-12	1.3974e-11
ENSG00000162645	GBP2	2.64162	1.11888e-12	1.40329e-11
ENSG00000163659	TIPARP	1.04907	1.15791e-12	1.4506e-11
ENSG00000162409	PRKAA2	5.64371	1.22017e-12	1.52428e-11
ENSG00000139970	RTN1	5.07221	1.22588e-12	1.53056e-11
ENSG00000154358	OBSCN	1.8878	1.3166e-12	1.63828e-11
ENSG00000120738	EGR1	1.19783	1.33169e-12	1.65612e-11
ENSG00000087510	TFAP2C	1.16271	1.34371e-12	1.67014e-11
ENSG00000166825	ANPEP	1.53243	1.35975e-12	1.68912e-11
ENSG00000151623	NR3C2	5.28983	1.46245e-12	1.81263e-11
ENSG00000058866	DGKG	3.32283	1.47109e-12	1.82232e-11
ENSG00000137269	LRRC1	1.7254	1.54257e-12	1.9066e-11
ENSG00000115616	SLC9A2	6.6077	1.58521e-12	1.95822e-11
ENSG00000113532	ST8SIA4	6.00596	1.59813e-12	1.97307e-11
ENSG00000085563	ABCB1	6.68704	1.67539e-12	2.06386e-11
ENSG00000162998	FRZB	2.25624	1.71588e-12	2.11257e-11
ENSG00000130827	PLXNA3	1.17758	1.77656e-12	2.18484e-11
ENSG00000206077	ZDHHC11B	4.8986	1.97859e-12	2.42522e-11
ENSG00000102409	BEX4	2.63344	2.04599e-12	2.50507e-11
ENSG00000204060	FOXO6	3.96184	2.18895e-12	2.67567e-11
ENSG00000171094	ALK	6.54149	2.22748e-12	2.72126e-11
ENSG00000005020	SKAP2	1.49059	2.24952e-12	2.74667e-11
ENSG00000153823	PID1	1.80539	2.271e-12	2.77137e-11
ENSG00000169894	MUC3A	4.10074	2.43483e-12	2.96639e-11
ENSG00000058335	RASGRF1	2.20121	2.7326e-12	3.31459e-11
ENSG00000089116	LHX5	8.95636	2.77985e-12	3.36821e-11
ENSG00000007171	NOS2	3.79413	2.89307e-12	3.49966e-11
ENSG00000196878	LAMB3	1.52958	2.90082e-12	3.50711e-11
ENSG00000169252	ADRB2	3.72179	3.20327e-12	3.85803e-11
ENSG00000167861	HID1	4.31042	3.22878e-12	3.88664e-11
ENSG00000166347	CYB5A	1.47344	3.71046e-12	4.44232e-11
ENSG00000106689	LHX2	2.57751	3.77837e-12	4.51874e-11
ENSG00000135749	PCNX2	1.41968	3.827e-12	4.57443e-11
ENSG00000163623	NKX6-1	6.53231	4.04609e-12	4.82589e-11
ENSG00000130584	ZBTB46	1.48005	4.16381e-12	4.96096e-11
ENSG00000197948	FCHSD1	1.45354	4.39484e-12	5.23341e-11
ENSG00000081479	LRP2	4.11011	4.40003e-12	5.23677e-11
ENSG00000130517	PGPEP1	1.37739	4.43878e-12	5.28005e-11
ENSG00000100314	CABP7	4.35532	4.50537e-12	5.35638e-11
ENSG00000138413	IDH1	1.17218	4.63386e-12	5.50619e-11
ENSG00000125820	NKX2-2	8.73673	4.65415e-12	5.52734e-11
ENSG00000088340	FER1L4	3.46629	4.72114e-12	5.60088e-11
ENSG00000166510	CCDC68	2.5922	4.80813e-12	5.70103e-11
ENSG00000071246	VASH1	1.01415	4.88474e-12	5.78258e-11
ENSG00000168016	TRANK1	1.77583	4.89749e-12	5.78887e-11
ENSG00000197467	COL13A1	2.4699	4.89777e-12	5.78887e-11
ENSG00000151726	ACSL1	1.14302	4.92924e-12	5.82281e-11
ENSG00000203727	SAMD5	5.08002	4.93382e-12	5.82512e-11
ENSG00000147536	GINS4	1.0288	5.20661e-12	6.13737e-11
ENSG00000101017	CD40	2.55287	5.36435e-12	6.31995e-11
ENSG00000166575	TMEM135	1.41927	5.49074e-12	6.46197e-11
ENSG00000087903	RFX2	1.63681	5.50372e-12	6.47037e-11
ENSG00000187098	MITF	1.80076	5.50775e-12	6.47168e-11
ENSG00000149564	ESAM	4.49663	5.60079e-12	6.57142e-11
ENSG00000008277	ADAM22	2.05628	5.81518e-12	6.80764e-11
ENSG00000184486	POU3F2	5.48417	5.82293e-12	6.81311e-11
ENSG00000164076	CAMKV	4.03341	6.00954e-12	7.02402e-11
ENSG00000143882	ATP6V1C2	6.03273	6.12926e-12	7.1564e-11
ENSG00000105642	KCNN1	3.51256	6.19277e-12	7.22674e-11
ENSG00000150893	FREM2	8.71871	6.22409e-12	7.25947e-11
ENSG00000173926	MARCH3	2.26796	6.23492e-12	7.26828e-11
ENSG00000161249	DMKN	2.62947	6.30923e-12	7.35103e-11
ENSG00000015592	STMN4	8.70555	6.3486e-12	7.39301e-11
ENSG00000167632	TRAPPC9	1.21239	6.39263e-12	7.44037e-11
ENSG00000167642	SPINT2	3.74995	6.67535e-12	7.76128e-11
ENSG00000105649	RAB3A	2.29232	6.98308e-12	8.10206e-11
ENSG00000178075	GRAMD1C	3.16729	6.99545e-12	8.11215e-11
ENSG00000114698	PLSCR4	3.12009	7.10529e-12	8.23092e-11
ENSG00000154783	FGD5	6.47038	7.4048e-12	8.56891e-11
ENSG00000116711	PLA2G4A	2.13095	7.46731e-12	8.63673e-11
ENSG00000135241	PNPLA8	1.2068	7.51409e-12	8.6863e-11
ENSG00000153132	CLGN	8.69939	7.51996e-12	8.68855e-11
ENSG00000105290	APLP1	1.46204	7.57037e-12	8.74223e-11
ENSG00000115468	EFHD1	1.63282	7.85358e-12	9.05984e-11
ENSG00000124731	TREM1	7.51781	7.93392e-12	9.14775e-11
ENSG00000036672	USP2	2.63889	7.97825e-12	9.1893e-11
ENSG00000122877	EGR2	3.35543	8.43097e-12	9.69059e-11
ENSG00000033627	ATP6V0A1	1.01407	8.58673e-12	9.86449e-11
ENSG00000196126	HLA-DRB1	8.66292	8.84351e-12	1.01542e-10
ENSG00000146555	SDK1	1.42342	9.09531e-12	1.04379e-10
ENSG00000135144	DTX1	5.81592	9.39132e-12	1.07721e-10
ENSG00000169856	ONECUT1	5.56096	9.79627e-12	1.12307e-10
ENSG00000145824	CXCL14	5.16415	9.91984e-12	1.13665e-10
ENSG00000108984	MAP2K6	2.39489	1.01987e-11	1.16679e-10
ENSG00000166471	TMEM41B	1.09081	1.02396e-11	1.17027e-10
ENSG00000157240	FZD1	2.19537	1.04645e-11	1.19534e-10
ENSG00000198538	ZNF28	1.24907	1.08677e-11	1.24012e-10
ENSG00000172403	SYNPO2	3.6976	1.0943e-11	1.24808e-10
ENSG00000160191	PDE9A	2.90289	1.10795e-11	1.26234e-10
ENSG00000164070	HSPA4L	1.07055	1.11909e-11	1.27438e-10
ENSG00000164949	GEM	1.37819	1.13208e-11	1.28851e-10
ENSG00000132359	RAP1GAP2	1.15289	1.17908e-11	1.33789e-10
ENSG00000103811	CTSH	2.45099	1.2199e-11	1.38067e-10
ENSG00000004799	PDK4	3.60396	1.25538e-11	1.41936e-10
ENSG00000104490	NCALD	3.07054	1.28468e-11	1.45176e-10
ENSG00000163686	ABHD6	1.57806	1.33251e-11	1.50274e-10
ENSG00000162729	IGSF8	1.2568	1.33543e-11	1.50526e-10
ENSG00000198142	SOWAHC	1.3793	1.34028e-11	1.50996e-10
ENSG00000136040	PLXNC1	2.4669	1.41199e-11	1.58752e-10
ENSG00000166435	XRRA1	1.79847	1.42706e-11	1.60284e-10
ENSG00000119866	BCL11A	3.88894	1.55134e-11	1.73363e-10
ENSG00000137261	KIAA0319	4.09955	1.73586e-11	1.93593e-10
ENSG00000076555	ACACB	1.53073	2.04245e-11	2.26304e-10
ENSG00000277586	NEFL	8.19848	2.08618e-11	2.30919e-10
ENSG00000167100	SAMD14	2.96006	2.0873e-11	2.30927e-10
ENSG00000179862	CITED4	3.1969	2.09525e-11	2.31575e-10
ENSG00000120549	KIAA1217	1.60506	2.17582e-11	2.40361e-10
ENSG00000163083	INHBB	2.94613	2.23129e-11	2.46365e-10
ENSG00000124882	EREG	5.44017	2.35871e-11	2.60174e-10
ENSG00000136274	NACAD	1.33454	2.40617e-11	2.65277e-10
ENSG00000163638	ADAMTS9	3.03133	2.41615e-11	2.66245e-10
ENSG00000115604	IL18R1	4.53664	2.53628e-11	2.79205e-10
ENSG00000116106	EPHA4	4.0648	2.63417e-11	2.89694e-10
ENSG00000121904	CSMD2	3.80489	2.66858e-11	2.93332e-10
ENSG00000111262	KCNA1	8.16632	2.72768e-11	2.99069e-10
ENSG00000163590	PPM1L	1.18069	2.74702e-11	3.00909e-10
ENSG00000132821	VSTM2L	1.91295	2.80187e-11	3.06614e-10
ENSG00000136878	USP20	1.74642	2.83237e-11	3.09645e-10
ENSG00000125878	TCF15	3.51749	2.92776e-11	3.19759e-10
ENSG00000169918	OTUD7A	6.33278	2.936e-11	3.20342e-10
ENSG00000196218	RYR1	3.66993	3.04176e-11	3.31555e-10
ENSG00000197766	CFD	5.77564	3.11283e-11	3.38967e-10
ENSG00000111961	SASH1	1.34049	3.18984e-11	3.47012e-10
ENSG00000143842	SOX13	1.29474	3.23898e-11	3.52186e-10
ENSG00000125355	TMEM255A	5.43863	3.27693e-11	3.56137e-10
ENSG00000115194	SLC30A3	2.47543	3.69047e-11	3.98928e-10
ENSG00000182621	PLCB1	2.97436	3.82792e-11	4.13181e-10
ENSG00000272405	AL365181.3	6.28512	3.98149e-11	4.29129e-10
ENSG00000120278	PLEKHG1	2.73325	4.0574e-11	4.36886e-10
ENSG00000079150	FKBP7	1.93063	4.52862e-11	4.86207e-10
ENSG00000197444	OGDHL	2.01501	4.90413e-11	5.25249e-10
ENSG00000114646	CSPG5	2.77395	5.00826e-11	5.35884e-10
ENSG00000105605	CACNG7	1.89078	5.23256e-11	5.59074e-10
ENSG00000140092	FBLN5	4.93441	5.42999e-11	5.78772e-10
ENSG00000130224	LRCH2	4.35296	5.49589e-11	5.85233e-10
ENSG00000168453	HR	1.00504	5.6542e-11	6.01512e-10
ENSG00000177464	GPR4	3.30604	5.7178e-11	6.07986e-10
ENSG00000182916	TCEAL7	3.57239	6.12564e-11	6.50105e-10
ENSG00000204381	LAYN	1.59777	6.1984e-11	6.57196e-10
ENSG00000165548	TMEM63C	5.31508	6.47447e-11	6.85483e-10
ENSG00000184905	TCEAL2	5.67554	6.53424e-11	6.9115e-10
ENSG00000122378	PRXL2A	1.6726	6.65821e-11	7.03591e-10
ENSG00000136842	TMOD1	3.08063	6.75174e-11	7.12794e-10
ENSG00000127328	RAB3IP	1.66964	7.04401e-11	7.41529e-10
ENSG00000153234	NR4A2	4.8282	7.06863e-11	7.4355e-10
ENSG00000204287	HLA-DRA	8.40301	7.07285e-11	7.4355e-10
ENSG00000135838	NPL	3.425	7.40993e-11	7.76728e-10
ENSG00000089847	ANKRD24	3.90477	7.44257e-11	7.79779e-10
ENSG00000130956	HABP4	1.27401	7.65964e-11	8.0063e-10
ENSG00000095203	EPB41L4B	2.16307	7.79504e-11	8.14013e-10
ENSG00000138646	HERC5	1.31381	8.01098e-11	8.35775e-10
ENSG00000235823	OLMALINC	1.75141	8.01619e-11	8.35926e-10
ENSG00000130830	MPP1	1.33779	8.10475e-11	8.44763e-10
ENSG00000284837	AC007846.1	7.21963	8.1969e-11	8.53565e-10
ENSG00000076351	SLC46A1	1.69801	8.40473e-11	8.73974e-10
ENSG00000135643	KCNMB4	4.68014	8.63756e-11	8.97342e-10
ENSG00000128683	GAD1	4.53293	8.99099e-11	9.32747e-10
ENSG00000171450	CDK5R2	3.88036	9.34704e-11	9.68777e-10
ENSG00000106034	CPED1	3.13118	9.56364e-11	9.90299e-10
ENSG00000107551	RASSF4	2.30268	9.89073e-11	1.02321e-09
ENSG00000101336	HCK	7.96244	1.1595e-10	1.1945e-09
ENSG00000119698	PPP4R4	4.30105	1.16247e-10	1.197e-09
ENSG00000105357	MYH14	5.59788	1.2389e-10	1.27393e-09
ENSG00000116741	RGS2	4.20818	1.26441e-10	1.29774e-09
ENSG00000221818	EBF2	7.09909	1.29345e-10	1.32388e-09
ENSG00000197937	ZNF347	1.18535	1.29525e-10	1.3251e-09
ENSG00000099940	SNAP29	1.09381	1.31917e-10	1.34771e-09
ENSG00000046604	DSG2	2.34912	1.32063e-10	1.34857e-09
ENSG00000123700	KCNJ2	3.99159	1.34425e-10	1.37143e-09
ENSG00000095383	TBC1D2	1.93448	1.41239e-10	1.43962e-09
ENSG00000171051	FPR1	3.9752	1.43224e-10	1.45851e-09
ENSG00000103522	IL21R	4.66827	1.51142e-10	1.53632e-09
ENSG00000125731	SH2D3A	4.9705	1.53626e-10	1.55949e-09
ENSG00000204991	SPIRE2	1.66426	1.56276e-10	1.58559e-09
ENSG00000135114	OASL	6.14995	1.58915e-10	1.61089e-09
ENSG00000196743	GM2A	1.08122	1.59107e-10	1.6121e-09
ENSG00000185033	SEMA4B	1.30127	1.62082e-10	1.64075e-09
ENSG00000058404	CAMK2B	3.34144	1.74355e-10	1.75936e-09
ENSG00000183248	PRR36	4.13619	1.84722e-10	1.86142e-09
ENSG00000170500	LONRF2	2.84894	1.85565e-10	1.86821e-09
ENSG00000187672	ERC2	6.13117	1.8667e-10	1.87849e-09
ENSG00000197261	C6orf141	1.36613	1.91839e-10	1.92613e-09
ENSG00000135604	STX11	2.47077	1.96693e-10	1.97398e-09
ENSG00000088280	ASAP3	1.61108	1.96873e-10	1.97488e-09
ENSG00000204624	DISP3	4.44284	1.99375e-10	1.99817e-09
ENSG00000120306	CYSTM1	1.6792	2.02217e-10	2.02482e-09
ENSG00000180720	CHRM4	4.79819	2.12542e-10	2.12436e-09
ENSG00000146904	EPHA1	5.62559	2.16064e-10	2.15665e-09
ENSG00000173698	ADGRG2	4.39325	2.1675e-10	2.16252e-09
ENSG00000165061	ZMAT4	3.10893	2.19776e-10	2.18975e-09
ENSG00000144834	TAGLN3	4.73814	2.2072e-10	2.19817e-09
ENSG00000086619	ERO1B	1.48942	2.21125e-10	2.20121e-09
ENSG00000149295	DRD2	2.70017	2.30388e-10	2.28895e-09
ENSG00000196954	CASP4	1.23381	2.31752e-10	2.30079e-09
ENSG00000197822	OCLN	2.15793	2.36665e-10	2.34747e-09
ENSG00000147872	PLIN2	1.38515	2.5405e-10	2.51428e-09
ENSG00000134438	RAX	8.27495	2.58929e-10	2.56027e-09
ENSG00000103316	CRYM	7.03257	2.60777e-10	2.5774e-09
ENSG00000159784	FAM131B	2.49064	2.62198e-10	2.59029e-09
ENSG00000186994	KANK3	3.76252	2.62569e-10	2.59164e-09
ENSG00000168546	GFRA2	4.71967	2.67048e-10	2.63375e-09
ENSG00000146416	AIG1	1.61095	2.73423e-10	2.69517e-09
ENSG00000109265	KIAA1211	2.02266	2.74751e-10	2.70676e-09
ENSG00000125378	BMP4	1.7922	2.74843e-10	2.70676e-09
ENSG00000099860	GADD45B	1.11769	2.84118e-10	2.79438e-09
ENSG00000185477	GPRIN3	7.85956	2.84301e-10	2.79494e-09
ENSG00000124875	CXCL6	3.11462	2.98388e-10	2.93082e-09
ENSG00000223573	TINCR	4.10836	3.01735e-10	2.96107e-09
ENSG00000188517	COL25A1	4.23333	3.02647e-10	2.96738e-09
ENSG00000171992	SYNPO	1.10413	3.03058e-10	2.9701e-09
ENSG00000127920	GNG11	1.1446	3.17572e-10	3.10273e-09
ENSG00000069966	GNB5	1.13787	3.30668e-10	3.225e-09
ENSG00000189221	MAOA	2.25719	3.46734e-10	3.37426e-09
ENSG00000009950	MLXIPL	3.84063	3.57815e-10	3.47751e-09
ENSG00000183778	B3GALT5	3.23256	3.74358e-10	3.6351e-09
ENSG00000006047	YBX2	6.05981	3.75087e-10	3.63899e-09
ENSG00000177679	SRRM3	1.93709	3.74959e-10	3.63899e-09
ENSG00000170989	S1PR1	4.3105	3.79615e-10	3.67969e-09
ENSG00000132003	ZSWIM4	1.32845	3.85149e-10	3.7317e-09
ENSG00000164626	KCNK5	2.57198	3.93726e-10	3.8098e-09
ENSG00000134245	WNT2B	3.69646	4.02731e-10	3.89184e-09
ENSG00000162869	PPP1R21	1.6596	4.1194e-10	3.97216e-09
ENSG00000185920	PTCH1	1.40388	4.12398e-10	3.97485e-09
ENSG00000160233	LRRC3	2.75305	4.26102e-10	4.10336e-09
ENSG00000100626	GALNT16	1.17277	4.27545e-10	4.11547e-09
ENSG00000196139	AKR1C3	5.21513	4.34968e-10	4.18147e-09
ENSG00000177380	PPFIA3	1.50949	4.56149e-10	4.38129e-09
ENSG00000166387	PPFIBP2	2.45382	4.83671e-10	4.63358e-09
ENSG00000181291	TMEM132E	5.50258	4.90284e-10	4.69287e-09
ENSG00000138316	ADAMTS14	2.62517	5.06682e-10	4.83937e-09
ENSG00000105419	MEIS3	1.2413	5.08779e-10	4.85521e-09
ENSG00000272636	DOC2B	4.60387	5.09564e-10	4.86061e-09
ENSG00000147642	SYBU	3.48616	5.23077e-10	4.98307e-09
ENSG00000135750	KCNK1	4.12464	5.31451e-10	5.06067e-09
ENSG00000114948	ADAM23	1.38304	5.47403e-10	5.20361e-09
ENSG00000080031	PTPRH	3.18303	5.77641e-10	5.47696e-09
ENSG00000143198	MGST3	1.70754	5.79603e-10	5.49321e-09
ENSG00000013297	CLDN11	2.79579	6.26575e-10	5.91057e-09
ENSG00000177875	CCDC184	4.94979	6.46162e-10	6.08755e-09
ENSG00000214336	FOXI3	8.09019	6.60464e-10	6.21437e-09
ENSG00000164736	SOX17	3.44314	7.01824e-10	6.59232e-09
ENSG00000112149	CD83	1.616	7.32664e-10	6.87035e-09
ENSG00000125966	MMP24	1.78153	7.36302e-10	6.90155e-09
ENSG00000197381	ADARB1	1.13198	7.42593e-10	6.95757e-09
ENSG00000122707	RECK	1.25818	7.62182e-10	7.12302e-09
ENSG00000152503	TRIM36	2.52702	7.8287e-10	7.30712e-09
ENSG00000139329	LUM	2.71603	7.89415e-10	7.3651e-09
ENSG00000115339	GALNT3	7.68275	8.11652e-10	7.56301e-09
ENSG00000164142	FAM160A1	1.60164	8.13641e-10	7.57749e-09
ENSG00000186567	CEACAM19	2.91196	8.1389e-10	7.57749e-09
ENSG00000129596	CDO1	3.37752	8.16311e-10	7.59683e-09
ENSG00000134202	GSTM3	3.10718	8.35833e-10	7.76546e-09
ENSG00000121743	GJA3	2.26272	8.3953e-10	7.79654e-09
ENSG00000133083	DCLK1	2.35687	8.42546e-10	7.82127e-09
ENSG00000120279	MYCT1	5.337	8.51428e-10	7.8971e-09
ENSG00000186104	CYP2R1	4.04332	8.69909e-10	8.05839e-09
ENSG00000154175	ABI3BP	2.2127	8.74048e-10	8.09335e-09
ENSG00000117477	CCDC181	4.65155	8.7751e-10	8.11861e-09
ENSG00000164221	CCDC112	1.80173	8.90942e-10	8.23601e-09
ENSG00000196159	FAT4	1.70025	9.01884e-10	8.3302e-09
ENSG00000165138	ANKS6	1.09549	9.28329e-10	8.56374e-09
ENSG00000135119	RNFT2	1.12545	9.35459e-10	8.61875e-09
ENSG00000069667	RORA	2.66742	9.69526e-10	8.9252e-09
ENSG00000023445	BIRC3	1.88265	9.7352e-10	8.95081e-09
ENSG00000138028	CGREF1	2.71861	9.7324e-10	8.95081e-09
ENSG00000164136	IL15	3.27417	9.72838e-10	8.95081e-09
ENSG00000170153	RNF150	3.61105	9.88034e-10	9.08048e-09
ENSG00000165424	ZCCHC24	1.07041	9.97247e-10	9.16136e-09
ENSG00000116667	C1orf21	2.68147	1.02268e-09	9.39109e-09
ENSG00000237596	AL138828.1	4.64185	1.04191e-09	9.55182e-09
ENSG00000117707	PROX1	5.63613	1.11065e-09	1.01484e-08
ENSG00000048471	SNX29	1.09398	1.12864e-09	1.03e-08
ENSG00000112246	SIM1	1.75759	1.13782e-09	1.0371e-08
ENSG00000101331	CCM2L	6.7961	1.16151e-09	1.05826e-08
ENSG00000198825	INPP5F	1.02612	1.16284e-09	1.05903e-08
ENSG00000185015	CA13	2.39765	1.18141e-09	1.07551e-08
ENSG00000185022	MAFF	1.37276	1.19416e-09	1.08667e-08
ENSG00000152495	CAMK4	1.60923	1.20005e-09	1.09158e-08
ENSG00000102362	SYTL4	1.91954	1.23194e-09	1.11829e-08
ENSG00000007402	CACNA2D2	2.0952	1.26405e-09	1.1465e-08
ENSG00000085276	MECOM	5.40739	1.26681e-09	1.14853e-08
ENSG00000134716	CYP2J2	7.99213	1.33539e-09	1.20823e-08
ENSG00000248323	LUCAT1	2.95265	1.33794e-09	1.21004e-08
ENSG00000156218	ADAMTSL3	4.50668	1.33898e-09	1.21031e-08
ENSG00000005513	SOX8	5.20213	1.41598e-09	1.27645e-08
ENSG00000180758	GPR157	1.70247	1.44482e-09	1.3014e-08
ENSG00000141574	SECTM1	3.0757	1.45488e-09	1.30992e-08
ENSG00000216775	AL109918.1	1.23637	1.50244e-09	1.35165e-08
ENSG00000130720	FIBCD1	3.07365	1.50766e-09	1.35579e-08
ENSG00000135472	FAIM2	2.88329	1.52236e-09	1.3679e-08
ENSG00000123191	ATP7B	1.84748	1.67428e-09	1.49833e-08
ENSG00000151224	MAT1A	4.56783	1.68845e-09	1.50979e-08
ENSG00000113083	LOX	1.2199	1.8168e-09	1.62194e-08
ENSG00000139174	PRICKLE1	2.22855	1.82802e-09	1.63064e-08
ENSG00000151090	THRB	4.11338	1.89552e-09	1.68814e-08
ENSG00000104213	PDGFRL	2.23664	1.92761e-09	1.71395e-08
ENSG00000162493	PDPN	2.14708	1.9657e-09	1.74642e-08
ENSG00000170340	B3GNT2	1.09676	1.9849e-09	1.76277e-08
ENSG00000136114	THSD1	2.10837	2.0748e-09	1.8404e-08
ENSG00000095397	WHRN	1.44191	2.21584e-09	1.96158e-08
ENSG00000279253	AL121753.2	2.93494	2.22498e-09	1.96888e-08
ENSG00000117016	RIMS3	2.28252	2.29738e-09	2.03051e-08
ENSG00000167676	PLIN4	2.23204	2.31863e-09	2.04847e-08
ENSG00000183580	FBXL7	2.09208	2.33338e-09	2.06068e-08
ENSG00000166562	SEC11C	1.09125	2.3474e-09	2.07224e-08
ENSG00000179242	CDH4	1.68128	2.37636e-09	2.09613e-08
ENSG00000198964	SGMS1	1.09994	2.41046e-09	2.12452e-08
ENSG00000189337	KAZN	1.55328	2.43656e-09	2.14667e-08
ENSG00000067992	PDK3	1.0074	2.45911e-09	2.16568e-08
ENSG00000173391	OLR1	2.64249	2.48162e-09	2.18377e-08
ENSG00000107736	CDH23	2.59628	2.56904e-09	2.258e-08
ENSG00000143816	WNT9A	2.44301	2.62921e-09	2.30814e-08
ENSG00000013563	DNASE1L1	1.79712	2.71935e-09	2.38067e-08
ENSG00000088538	DOCK3	1.37415	2.76191e-09	2.41601e-08
ENSG00000165322	ARHGAP12	1.03208	2.81783e-09	2.46105e-08
ENSG00000175352	NRIP3	1.16321	2.8219e-09	2.46363e-08
ENSG00000104722	NEFM	5.37608	2.88298e-09	2.51398e-08
ENSG00000180155	LYNX1	1.82481	3.02231e-09	2.63237e-08
ENSG00000003987	MTMR7	4.5677	3.14739e-09	2.73593e-08
ENSG00000176406	RIMS2	3.50889	3.30904e-09	2.87532e-08
ENSG00000161835	GRASP	2.90093	3.31417e-09	2.87752e-08
ENSG00000124374	PAIP2B	2.33497	3.3437e-09	2.90202e-08
ENSG00000124920	MYRF	1.02413	3.35352e-09	2.9094e-08
ENSG00000146005	PSD2	4.52158	3.38742e-09	2.93767e-08
ENSG00000171551	ECEL1	6.64102	3.55215e-09	3.0721e-08
ENSG00000229544	NKX1-2	4.47677	3.61498e-09	3.124e-08
ENSG00000077274	CAPN6	6.60694	3.66505e-09	3.16357e-08
ENSG00000160460	SPTBN4	3.11048	3.66989e-09	3.16651e-08
ENSG00000053524	MCF2L2	3.6492	3.67933e-09	3.17342e-08
ENSG00000176165	FOXG1	2.20885	3.84332e-09	3.30842e-08
ENSG00000147119	CHST7	1.64633	3.87723e-09	3.33502e-08
ENSG00000197872	FAM49A	2.53044	3.89145e-09	3.34595e-08
ENSG00000100311	PDGFB	1.86713	3.92331e-09	3.37073e-08
ENSG00000158813	EDA	1.33864	3.92202e-09	3.37073e-08
ENSG00000198719	DLL1	3.66273	3.92551e-09	3.37131e-08
ENSG00000162892	IL24	4.58462	3.9598e-09	3.39944e-08
ENSG00000149968	MMP3	2.70309	4.00963e-09	3.43556e-08
ENSG00000164120	HPGD	3.84674	4.33838e-09	3.70721e-08
ENSG00000072832	CRMP1	1.22711	4.4532e-09	3.798e-08
ENSG00000079156	OSBPL6	1.08685	4.60126e-09	3.91824e-08
ENSG00000057149	SERPINB3	7.8229	4.663e-09	3.96929e-08
ENSG00000140538	NTRK3	2.83816	4.71558e-09	4.0125e-08
ENSG00000198108	CHSY3	4.90491	4.84542e-09	4.11982e-08
ENSG00000181634	TNFSF15	2.67225	4.86165e-09	4.13052e-08
ENSG00000105711	SCN1B	1.63836	4.90981e-09	4.16976e-08
ENSG00000232926	AC000078.1	3.3895	5.15797e-09	4.37213e-08
ENSG00000141639	MAPK4	7.39218	5.27222e-09	4.46215e-08
ENSG00000187714	SLC18A3	5.30105	5.30241e-09	4.48598e-08
ENSG00000118596	SLC16A7	3.40281	5.39954e-09	4.5647e-08
ENSG00000175426	PCSK1	2.40345	5.45031e-09	4.60233e-08
ENSG00000140678	ITGAX	3.14415	5.53979e-09	4.67254e-08
ENSG00000136883	KIF12	4.09423	5.57422e-09	4.69978e-08
ENSG00000108309	RUNDC3A	5.02	5.58038e-09	4.70319e-08
ENSG00000124140	SLC12A5	1.42518	5.69473e-09	4.79227e-08
ENSG00000176049	JAKMIP2	4.98558	5.76627e-09	4.84879e-08
ENSG00000054690	PLEKHH1	1.97365	5.80597e-09	4.88032e-08
ENSG00000198598	MMP17	1.41793	6.045e-09	5.06969e-08
ENSG00000119242	CCDC92	1.02021	6.1561e-09	5.15897e-08
ENSG00000108001	EBF3	4.71756	6.21623e-09	5.20541e-08
ENSG00000153012	LGI2	5.25211	6.26212e-09	5.24186e-08
ENSG00000162595	DIRAS3	2.79968	6.29374e-09	5.26634e-08
ENSG00000119508	NR4A3	2.65128	6.46816e-09	5.4082e-08
ENSG00000133874	RNF122	3.30474	6.75749e-09	5.63947e-08
ENSG00000142619	PADI3	4.09973	6.85811e-09	5.71914e-08
ENSG00000122756	CNTFR	2.06309	7.1711e-09	5.96667e-08
ENSG00000164651	SP8	3.44773	7.22118e-09	6.00157e-08
ENSG00000176485	PLAAT3	1.25603	7.23146e-09	6.00786e-08
ENSG00000119888	EPCAM	4.45455	7.4482e-09	6.18097e-08
ENSG00000169435	RASSF6	7.75767	7.45438e-09	6.18379e-08
ENSG00000237515	SHISA9	2.82511	7.62678e-09	6.32443e-08
ENSG00000185361	TNFAIP8L1	1.30051	7.94591e-09	6.57701e-08
ENSG00000167191	GPRC5B	1.16725	8.14351e-09	6.72523e-08
ENSG00000080503	SMARCA2	1.27912	8.38328e-09	6.9155e-08
ENSG00000173918	C1QTNF1	1.93414	8.49463e-09	7.00475e-08
ENSG00000118495	PLAGL1	1.22399	8.53004e-09	7.03133e-08
ENSG00000112182	BACH2	1.72898	8.71199e-09	7.17597e-08
ENSG00000099822	HCN2	1.33879	8.87271e-09	7.30564e-08
ENSG00000179240	GVQW3	1.53484	9.03959e-09	7.44028e-08
ENSG00000189431	RASSF10	5.77906	9.25631e-09	7.613e-08
ENSG00000122733	PHF24	4.06105	9.27816e-09	7.62814e-08
ENSG00000162552	WNT4	7.32558	9.37349e-09	7.70079e-08
ENSG00000107518	ATRNL1	1.85692	9.6317e-09	7.90413e-08
ENSG00000072041	SLC6A15	3.90581	9.84852e-09	8.07437e-08
ENSG00000135547	HEY2	4.68725	9.85009e-09	8.07437e-08
ENSG00000180543	TSPYL5	2.59406	1.00768e-08	8.25407e-08
ENSG00000108813	DLX4	2.42561	1.0143e-08	8.3053e-08
ENSG00000173376	NDNF	4.42335	1.02246e-08	8.36895e-08
ENSG00000178538	CA8	4.74335	1.02709e-08	8.4038e-08
ENSG00000135063	FAM189A2	3.62477	1.07698e-08	8.79577e-08
ENSG00000106392	C1GALT1	1.34645	1.08504e-08	8.85178e-08
ENSG00000135638	EMX1	7.32522	1.10664e-08	9.01801e-08
ENSG00000154065	ANKRD29	3.12372	1.10654e-08	9.01801e-08
ENSG00000242574	HLA-DMB	4.64848	1.10834e-08	9.02519e-08
ENSG00000255150	EID3	1.97921	1.12248e-08	9.13366e-08
ENSG00000136052	SLC41A2	1.41493	1.13242e-08	9.20775e-08
ENSG00000101443	WFDC2	4.27503	1.17047e-08	9.50669e-08
ENSG00000198947	DMD	1.5345	1.17909e-08	9.57317e-08
ENSG00000183508	TENT5C	2.54392	1.18025e-08	9.57913e-08
ENSG00000136895	GARNL3	2.01505	1.18268e-08	9.59532e-08
ENSG00000196353	CPNE4	5.29978	1.19664e-08	9.69791e-08
ENSG00000021762	OSBPL5	1.40872	1.22329e-08	9.91028e-08
ENSG00000165521	EML5	1.83547	1.22563e-08	9.92555e-08
ENSG00000112699	GMDS	1.19755	1.23062e-08	9.96234e-08
ENSG00000072134	EPN2	1.00671	1.2349e-08	9.99331e-08
ENSG00000126259	KIRREL2	3.64353	1.23839e-08	1.00179e-07
ENSG00000182575	NXPH3	4.1187	1.24119e-08	1.00369e-07
ENSG00000188176	SMTNL2	5.68176	1.30417e-08	1.05232e-07
ENSG00000006210	CX3CL1	4.37165	1.33601e-08	1.07761e-07
ENSG00000183826	BTBD9	1.42589	1.3476e-08	1.08656e-07
ENSG00000099954	CECR2	2.35483	1.39343e-08	1.12188e-07
ENSG00000164853	UNCX	7.70381	1.39823e-08	1.12534e-07
ENSG00000128833	MYO5C	3.43757	1.41456e-08	1.13725e-07
ENSG00000164687	FABP5	1.93423	1.41652e-08	1.1384e-07
ENSG00000133739	LRRCC1	2.34921	1.43713e-08	1.15455e-07
ENSG00000077264	PAK3	4.46644	1.43979e-08	1.15627e-07
ENSG00000272163	AF106564.1	7.68501	1.46152e-08	1.17287e-07
ENSG00000172985	SH3RF3	2.83775	1.54889e-08	1.24029e-07
ENSG00000179314	WSCD1	5.77478	1.58432e-08	1.2682e-07
ENSG00000007264	MATK	2.62353	1.63034e-08	1.30457e-07
ENSG00000248810	LINC02432	5.21352	1.6699e-08	1.33525e-07
ENSG00000102230	PCYT1B	2.31644	1.71255e-08	1.36671e-07
ENSG00000103056	SMPD3	3.40061	1.71294e-08	1.36671e-07
ENSG00000140465	CYP1A1	2.96818	1.74421e-08	1.39116e-07
ENSG00000111110	PPM1H	1.25695	1.76929e-08	1.41015e-07
ENSG00000173175	ADCY5	3.28592	1.77468e-08	1.41393e-07
ENSG00000012171	SEMA3B	1.95409	1.78424e-08	1.42104e-07
ENSG00000166578	IQCD	3.22607	1.80471e-08	1.43631e-07
ENSG00000141854	MISP3	4.33202	1.81326e-08	1.44208e-07
ENSG00000156475	PPP2R2B	5.73826	1.84792e-08	1.46859e-07
ENSG00000185666	SYN3	5.27557	1.85082e-08	1.47037e-07
ENSG00000163637	PRICKLE2	1.31875	1.85895e-08	1.4763e-07
ENSG00000134070	IRAK2	1.13329	1.87109e-08	1.48541e-07
ENSG00000170162	VGLL2	3.68682	1.92383e-08	1.52563e-07
ENSG00000187017	ESPN	5.74811	1.93939e-08	1.53742e-07
ENSG00000170743	SYT9	7.64482	1.9468e-08	1.54239e-07
ENSG00000167646	DNAAF3	2.53052	1.94939e-08	1.54369e-07
ENSG00000019505	SYT13	6.4285	1.97913e-08	1.56556e-07
ENSG00000136826	KLF4	1.7207	1.97886e-08	1.56556e-07
ENSG00000213626	LBH	1.04575	1.99831e-08	1.57961e-07
ENSG00000136828	RALGPS1	1.61729	2.05458e-08	1.62351e-07
ENSG00000181513	ACBD4	2.38032	2.11967e-08	1.67315e-07
ENSG00000100385	IL2RB	2.87481	2.1244e-08	1.67615e-07
ENSG00000179630	LACC1	2.15754	2.13863e-08	1.68631e-07
ENSG00000118960	HS1BP3	1.24727	2.17243e-08	1.71113e-07
ENSG00000177000	MTHFR	1.56508	2.19482e-08	1.72755e-07
ENSG00000130518	IQCN	2.51506	2.20253e-08	1.733e-07
ENSG00000260231	KDM7A-DT	2.76974	2.21495e-08	1.74215e-07
ENSG00000006740	ARHGAP44	1.31221	2.30498e-08	1.80911e-07
ENSG00000108551	RASD1	2.98848	2.31295e-08	1.81472e-07
ENSG00000133138	TBC1D8B	2.98219	2.31504e-08	1.81571e-07
ENSG00000158458	NRG2	2.82547	2.35863e-08	1.8486e-07
ENSG00000007062	PROM1	5.68526	2.39121e-08	1.8728e-07
ENSG00000137094	DNAJB5	1.24351	2.43895e-08	1.90952e-07
ENSG00000213023	SYT3	2.12805	2.46442e-08	1.92878e-07
ENSG00000129595	EPB41L4A	5.14799	2.49492e-08	1.95196e-07
ENSG00000143590	EFNA3	3.11302	2.52982e-08	1.97578e-07
ENSG00000132639	SNAP25	1.56016	2.6777e-08	2.08685e-07
ENSG00000100593	ISM2	3.22504	2.68849e-08	2.09453e-07
ENSG00000167105	TMEM92	4.27655	2.69654e-08	2.10005e-07
ENSG00000255571	MIR9-3HG	4.94481	2.7128e-08	2.11124e-07
ENSG00000172348	RCAN2	5.19258	2.71428e-08	2.11137e-07
ENSG00000113448	PDE4D	1.12287	2.72494e-08	2.11771e-07
ENSG00000175093	SPSB4	2.0623	2.73084e-08	2.12155e-07
ENSG00000119986	AVPI1	1.55291	2.7748e-08	2.15419e-07
ENSG00000124102	PI3	6.56313	2.81771e-08	2.18674e-07
ENSG00000184613	NELL2	6.37573	2.88678e-08	2.23564e-07
ENSG00000230666	CEACAM22P	4.60325	2.97894e-08	2.30298e-07
ENSG00000144218	AFF3	2.54143	3.1475e-08	2.4299e-07
ENSG00000115109	EPB41L5	1.04946	3.15217e-08	2.43267e-07
ENSG00000130529	TRPM4	1.66661	3.18338e-08	2.45589e-07
ENSG00000286451	AL499602.1	4.79706	3.22872e-08	2.48914e-07
ENSG00000170485	NPAS2	1.55332	3.25723e-08	2.51024e-07
ENSG00000164659	KIAA1324L	5.08191	3.27979e-08	2.52675e-07
ENSG00000145362	ANK2	2.40392	3.3713e-08	2.59545e-07
ENSG00000113319	RASGRF2	2.4681	3.41196e-08	2.62492e-07
ENSG00000150907	FOXO1	2.32383	3.43368e-08	2.6398e-07
ENSG00000140853	NLRC5	1.09943	3.47147e-08	2.66793e-07
ENSG00000197959	DNM3	2.34756	3.54234e-08	2.71768e-07
ENSG00000168243	GNG4	1.9634	3.64608e-08	2.79339e-07
ENSG00000101955	SRPX	1.56583	3.67032e-08	2.81002e-07
ENSG00000175985	PLEKHD1	4.01529	3.6698e-08	2.81002e-07
ENSG00000178038	ALS2CL	2.12801	3.76425e-08	2.87895e-07
ENSG00000197070	ARRDC1	2.16845	3.82937e-08	2.92774e-07
ENSG00000116141	MARK1	7.15583	3.90737e-08	2.98531e-07
ENSG00000182389	CACNB4	3.98894	3.97169e-08	3.02924e-07
ENSG00000137767	SQOR	3.49978	4.00727e-08	3.05322e-07
ENSG00000162040	HS3ST6	6.36171	4.00711e-08	3.05322e-07
ENSG00000165323	FAT3	1.13043	4.08499e-08	3.10816e-07
ENSG00000197587	DMBX1	3.13477	4.15688e-08	3.16069e-07
ENSG00000184515	BEX5	7.53064	4.22281e-08	3.20751e-07
ENSG00000141433	ADCYAP1	6.29672	4.23121e-08	3.21279e-07
ENSG00000198929	NOS1AP	2.34087	4.23514e-08	3.21467e-07
ENSG00000115290	GRB14	5.55225	4.33081e-08	3.28391e-07
ENSG00000137142	IGFBPL1	1.78995	4.44601e-08	3.3678e-07
ENSG00000119950	MXI1	1.18684	4.53048e-08	3.42827e-07
ENSG00000106025	TSPAN12	5.03507	4.55397e-08	3.44487e-07
ENSG00000110042	DTX4	2.43866	4.62598e-08	3.49696e-07
ENSG00000107105	ELAVL2	2.3533	4.66965e-08	3.52756e-07
ENSG00000086730	LAT2	3.04655	4.67915e-08	3.53353e-07
ENSG00000171873	ADRA1D	1.71144	4.69696e-08	3.54507e-07
ENSG00000130287	NCAN	6.25254	4.73328e-08	3.56711e-07
ENSG00000182463	TSHZ2	2.24798	4.73298e-08	3.56711e-07
ENSG00000125538	IL1B	2.54292	4.74608e-08	3.57554e-07
ENSG00000131831	RAI2	6.33342	4.81248e-08	3.6231e-07
ENSG00000088386	SLC15A1	7.08185	4.83726e-08	3.63906e-07
ENSG00000188620	HMX3	5.72308	4.85137e-08	3.64742e-07
ENSG00000068137	PLEKHH3	1.33915	5.19077e-08	3.89466e-07
ENSG00000011638	TMEM159	1.54395	5.19911e-08	3.89959e-07
ENSG00000130768	SMPDL3B	6.36214	5.33784e-08	3.99959e-07
ENSG00000106089	STX1A	1.39434	5.41543e-08	4.05087e-07
ENSG00000131620	ANO1	3.39596	5.54198e-08	4.13994e-07
ENSG00000187479	C11orf96	2.99941	5.60625e-08	4.18513e-07
ENSG00000010438	PRSS3	2.20424	5.61042e-08	4.186e-07
ENSG00000235750	KIAA0040	5.4863	5.61119e-08	4.186e-07
ENSG00000026652	AGPAT4	1.19009	5.61357e-08	4.18636e-07
ENSG00000178033	CALHM5	1.72656	5.7115e-08	4.25653e-07
ENSG00000080644	CHRNA3	5.5823	5.76455e-08	4.29462e-07
ENSG00000069424	KCNAB2	2.05762	5.85586e-08	4.35825e-07
ENSG00000171812	COL8A2	1.80894	6.00744e-08	4.46206e-07
ENSG00000106688	SLC1A1	7.09887	6.05369e-08	4.4904e-07
ENSG00000047648	ARHGAP6	1.45304	6.11585e-08	4.53346e-07
ENSG00000148357	HMCN2	3.30287	6.49684e-08	4.80623e-07
ENSG00000155893	PXYLP1	1.3125	6.58223e-08	4.86778e-07
ENSG00000159753	CARMIL2	2.16885	6.65834e-08	4.92078e-07
ENSG00000104059	FAM189A1	2.51645	7.02384e-08	5.18052e-07
ENSG00000021355	SERPINB1	1.69392	7.13477e-08	5.25534e-07
ENSG00000128340	RAC2	3.8147	7.36663e-08	5.42207e-07
ENSG00000118777	ABCG2	1.80624	7.51322e-08	5.52308e-07
ENSG00000182379	NXPH4	1.11119	7.56162e-08	5.55497e-07
ENSG00000148218	ALAD	1.00216	7.68805e-08	5.64598e-07
ENSG00000112218	GPR63	3.76634	7.71689e-08	5.66152e-07
ENSG00000110799	VWF	2.72954	8.00283e-08	5.85966e-07
ENSG00000205927	OLIG2	7.44518	8.01777e-08	5.86478e-07
ENSG00000144596	GRIP2	3.49666	8.14554e-08	5.95627e-07
ENSG00000177807	KCNJ10	4.89841	8.54329e-08	6.23111e-07
ENSG00000184828	ZBTB7C	4.85275	8.54389e-08	6.23111e-07
ENSG00000184012	TMPRSS2	3.75033	8.58871e-08	6.25761e-07
ENSG00000183111	ARHGEF37	3.54503	8.70368e-08	6.33721e-07
ENSG00000183114	FAM43B	1.59038	8.72001e-08	6.34701e-07
ENSG00000135917	SLC19A3	2.96237	8.88097e-08	6.45992e-07
ENSG00000175344	CHRNA7	4.57372	9.38826e-08	6.79989e-07
ENSG00000143603	KCNN3	1.36287	9.42976e-08	6.82771e-07
ENSG00000181744	DIPK2A	1.17201	9.44429e-08	6.836e-07
ENSG00000189127	ANKRD34B	7.00163	9.47978e-08	6.85922e-07
ENSG00000177551	NHLH2	4.41588	9.76303e-08	7.05518e-07
ENSG00000095713	CRTAC1	5.21166	9.82056e-08	7.09213e-07
ENSG00000125850	OVOL2	5.06941	1.01132e-07	7.28448e-07
ENSG00000184156	KCNQ3	5.03671	1.02038e-07	7.34732e-07
ENSG00000188313	PLSCR1	1.12633	1.06632e-07	7.65823e-07
ENSG00000214357	NEURL1B	1.1745	1.08216e-07	7.76946e-07
ENSG00000078549	ADCYAP1R1	4.76032	1.0854e-07	7.78765e-07
ENSG00000091972	CD200	3.76533	1.08538e-07	7.78765e-07
ENSG00000164211	STARD4	1.01885	1.11057e-07	7.96571e-07
ENSG00000012779	ALOX5	7.43908	1.14136e-07	8.17593e-07
ENSG00000163082	SGPP2	5.48681	1.15527e-07	8.27293e-07
ENSG00000156298	TSPAN7	5.65025	1.15947e-07	8.30031e-07
ENSG00000088881	EBF4	1.7173	1.17289e-07	8.39093e-07
ENSG00000075891	PAX2	4.02628	1.19523e-07	8.54796e-07
ENSG00000151320	AKAP6	2.09334	1.21374e-07	8.66915e-07
ENSG00000196440	ARMCX4	3.39233	1.22568e-07	8.75164e-07
ENSG00000183091	NEB	3.42313	1.2306e-07	8.7811e-07
ENSG00000144369	FAM171B	1.27132	1.24429e-07	8.87591e-07
ENSG00000140470	ADAMTS17	2.60376	1.24906e-07	8.9071e-07
ENSG00000146411	SLC2A12	2.85915	1.26852e-07	9.03714e-07
ENSG00000213445	SIPA1	1.16272	1.2772e-07	9.0931e-07
ENSG00000155657	TTN	2.51203	1.30193e-07	9.25732e-07
ENSG00000234975	FTH1P2	1.31833	1.35349e-07	9.61776e-07
ENSG00000158473	CD1D	4.82367	1.37081e-07	9.73766e-07
ENSG00000176092	CRYBG2	3.4043	1.39901e-07	9.92207e-07
ENSG00000101825	MXRA5	4.11724	1.42013e-07	1.00654e-06
ENSG00000164418	GRIK2	2.83683	1.4302e-07	1.01271e-06
ENSG00000187678	SPRY4	1.31771	1.45296e-07	1.0285e-06
ENSG00000164683	HEY1	1.72168	1.462e-07	1.03423e-06
ENSG00000165810	BTNL9	4.28372	1.47776e-07	1.04505e-06
ENSG00000070601	FRMPD1	4.76907	1.4842e-07	1.04926e-06
ENSG00000184564	SLITRK6	5.38025	1.51655e-07	1.07043e-06
ENSG00000042445	RETSAT	1.02515	1.52328e-07	1.07484e-06
ENSG00000198088	NUP62CL	2.39484	1.5251e-07	1.07578e-06
ENSG00000115738	ID2	3.85439	1.57061e-07	1.10682e-06
ENSG00000244468	AC093001.1	6.88303	1.57804e-07	1.11171e-06
ENSG00000182870	GALNT9	3.3621	1.59331e-07	1.12175e-06
ENSG00000138378	STAT4	4.66668	1.76726e-07	1.23949e-06
ENSG00000198838	RYR3	3.96522	1.77064e-07	1.24133e-06
ENSG00000197471	SPN	4.73129	1.78383e-07	1.24992e-06
ENSG00000164056	SPRY1	2.83793	1.80426e-07	1.26304e-06
ENSG00000109738	GLRB	1.59989	1.81288e-07	1.26868e-06
ENSG00000181035	SLC25A42	1.73731	1.84048e-07	1.28596e-06
ENSG00000165215	CLDN3	7.30272	1.87331e-07	1.30807e-06
ENSG00000213088	ACKR1	5.40769	1.88038e-07	1.31094e-06
ENSG00000113196	HAND1	6.14021	1.91407e-07	1.33275e-06
ENSG00000158201	ABHD3	1.07396	1.93418e-07	1.34591e-06
ENSG00000095739	BAMBI	1.51076	1.9453e-07	1.35322e-06
ENSG00000168386	FILIP1L	1.4733	1.97357e-07	1.37159e-06
ENSG00000137727	ARHGAP20	6.86484	1.98353e-07	1.37808e-06
ENSG00000162636	FAM102B	1.15135	2.00759e-07	1.3943e-06
ENSG00000162772	ATF3	1.13512	2.01828e-07	1.40091e-06
ENSG00000112320	SOBP	1.83094	2.03552e-07	1.4111e-06
ENSG00000196937	FAM3C	1.05927	2.0387e-07	1.41287e-06
ENSG00000180884	ZNF792	2.32305	2.04495e-07	1.41675e-06
ENSG00000183873	SCN5A	1.69529	2.05526e-07	1.42345e-06
ENSG00000160161	CILP2	1.34191	2.06437e-07	1.42887e-06
ENSG00000142549	IGLON5	5.56753	2.13325e-07	1.47332e-06
ENSG00000109255	NMU	2.04053	2.15976e-07	1.48931e-06
ENSG00000175928	LRRN1	4.00819	2.19485e-07	1.51256e-06
ENSG00000121207	LRAT	6.81568	2.19629e-07	1.51308e-06
ENSG00000179403	VWA1	1.12349	2.19778e-07	1.51364e-06
ENSG00000170454	KRT75	7.29741	2.24824e-07	1.54551e-06
ENSG00000174032	SLC25A30	1.26554	2.31946e-07	1.59265e-06
ENSG00000132026	RTBDN	7.30035	2.35335e-07	1.61375e-06
ENSG00000145423	SFRP2	6.82604	2.39283e-07	1.63829e-06
ENSG00000188883	KLRG2	4.99338	2.41311e-07	1.65167e-06
ENSG00000143333	RGS16	7.31098	2.4908e-07	1.70169e-06
ENSG00000104205	SGK3	1.32569	2.52106e-07	1.7213e-06
ENSG00000144668	ITGA9	6.89935	2.532e-07	1.72824e-06
ENSG00000100784	RPS6KA5	1.40662	2.60506e-07	1.77592e-06
ENSG00000188624	IGFL3	6.78684	2.7675e-07	1.88087e-06
ENSG00000206337	HCP5	2.00159	2.84581e-07	1.93171e-06
ENSG00000182255	KCNA4	7.22505	2.85857e-07	1.93978e-06
ENSG00000169891	REPS2	1.45466	2.93041e-07	1.98488e-06
ENSG00000185272	RBM11	7.21684	3.06524e-07	2.07304e-06
ENSG00000197329	PELI1	1.34283	3.13933e-07	2.12185e-06
ENSG00000088992	TESC	6.79831	3.16168e-07	2.13549e-06
ENSG00000185269	NOTUM	6.77088	3.1624e-07	2.13549e-06
ENSG00000166426	CRABP1	6.79152	3.16445e-07	2.13622e-06
ENSG00000158486	DNAH3	3.947	3.21556e-07	2.16874e-06
ENSG00000163517	HDAC11	1.71787	3.227e-07	2.1758e-06
ENSG00000152779	SLC16A12	3.10077	3.3704e-07	2.26765e-06
ENSG00000174514	MFSD4A	6.75842	3.3724e-07	2.26831e-06
ENSG00000140511	HAPLN3	1.41278	3.4046e-07	2.28927e-06
ENSG00000157103	SLC6A1	3.93647	3.51936e-07	2.36377e-06
ENSG00000221946	FXYD7	6.03593	3.54266e-07	2.37849e-06
ENSG00000177283	FZD8	2.15452	3.55203e-07	2.38406e-06
ENSG00000242242	NECTIN3-AS1	3.41662	3.58578e-07	2.40453e-06
ENSG00000168505	GBX2	3.23643	3.62796e-07	2.42987e-06
ENSG00000110675	ELMOD1	4.01853	3.72884e-07	2.49366e-06
ENSG00000144681	STAC	2.79363	3.73154e-07	2.49471e-06
ENSG00000077063	CTTNBP2	5.40257	3.8749e-07	2.58587e-06
ENSG00000180815	MAP3K15	3.56927	3.94621e-07	2.63108e-06
ENSG00000185352	HS6ST3	6.08613	3.96464e-07	2.64258e-06
ENSG00000184060	ADAP2	3.43121	3.96705e-07	2.64338e-06
ENSG00000037042	TUBG2	1.15308	3.96875e-07	2.64372e-06
ENSG00000198807	PAX9	2.67178	3.98601e-07	2.65362e-06
ENSG00000133135	RNF128	5.99066	4.12807e-07	2.74572e-06
ENSG00000153208	MERTK	1.5581	4.17039e-07	2.77138e-06
ENSG00000187164	SHTN1	1.07869	4.2037e-07	2.79184e-06
ENSG00000114541	FRMD4B	2.58748	4.25093e-07	2.82151e-06
ENSG00000068885	IFT80	1.10723	4.36742e-07	2.89536e-06
ENSG00000055813	CCDC85A	2.87919	4.60917e-07	3.04833e-06
ENSG00000123360	PDE1B	3.04829	4.61509e-07	3.05133e-06
ENSG00000186469	GNG2	1.52721	4.65523e-07	3.07603e-06
ENSG00000168675	LDLRAD4	5.30537	4.65802e-07	3.07696e-06
ENSG00000167702	KIFC2	1.18039	4.69674e-07	3.10161e-06
ENSG00000084628	NKAIN1	2.11663	4.82066e-07	3.17965e-06
ENSG00000128039	SRD5A3	1.591	5.00325e-07	3.29616e-06
ENSG00000111490	TBC1D30	2.30844	5.03125e-07	3.31165e-06
ENSG00000167549	CORO6	2.67619	5.03106e-07	3.31165e-06
ENSG00000043591	ADRB1	4.33933	5.17052e-07	3.39424e-06
ENSG00000227825	SLC9A7P1	4.43481	5.18971e-07	3.40381e-06
ENSG00000087495	PHACTR3	3.6539	5.22678e-07	3.42712e-06
ENSG00000179532	DNHD1	1.87572	5.31637e-07	3.48173e-06
ENSG00000197405	C5AR1	3.78068	5.3213e-07	3.48393e-06
ENSG00000138411	HECW2	2.10947	5.42702e-07	3.5479e-06
ENSG00000267909	CCDC177	4.87105	5.51556e-07	3.60472e-06
ENSG00000157554	ERG	3.2509	5.62884e-07	3.67334e-06
ENSG00000164512	ANKRD55	6.08444	5.86331e-07	3.82185e-06
ENSG00000266094	RASSF5	1.82366	5.96843e-07	3.88923e-06
ENSG00000003249	DBNDD1	1.26033	6.0771e-07	3.95538e-06
ENSG00000179399	GPC5	4.30086	6.09307e-07	3.96461e-06
ENSG00000168952	STXBP6	4.57874	6.15206e-07	4.00065e-06
ENSG00000130762	ARHGEF16	2.13724	6.44527e-07	4.18763e-06
ENSG00000069812	HES2	3.93088	6.4544e-07	4.19233e-06
ENSG00000225783	MIAT	1.9262	6.52963e-07	4.23871e-06
ENSG00000186832	KRT16	4.1899	6.55559e-07	4.25432e-06
ENSG00000108924	HLF	4.91188	6.56259e-07	4.25636e-06
ENSG00000163395	IGFN1	3.64287	6.59764e-07	4.27659e-06
ENSG00000170442	KRT86	2.48692	6.60422e-07	4.27961e-06
ENSG00000278709	NKILA	1.76187	7.00679e-07	4.52591e-06
ENSG00000117245	KIF17	2.72685	7.23912e-07	4.6642e-06
ENSG00000102934	PLLP	4.49705	7.34654e-07	4.73019e-06
ENSG00000197635	DPP4	1.14358	7.5043e-07	4.82195e-06
ENSG00000100346	CACNA1I	5.90303	7.82514e-07	5.02083e-06
ENSG00000236453	AC003092.1	2.35295	7.86425e-07	5.04446e-06
ENSG00000130962	PRRG1	1.21618	8.05703e-07	5.15916e-06
ENSG00000249242	TMEM150C	4.47483	8.08224e-07	5.1738e-06
ENSG00000006611	USH1C	5.19921	8.20768e-07	5.25106e-06
ENSG00000111199	TRPV4	1.80806	8.40711e-07	5.36935e-06
ENSG00000177098	SCN4B	3.16617	8.74938e-07	5.57509e-06
ENSG00000166689	PLEKHA7	2.95959	8.85129e-07	5.63516e-06
ENSG00000138769	CDKL2	2.16421	8.87988e-07	5.65012e-06
ENSG00000129682	FGF13	4.23269	8.93479e-07	5.68342e-06
ENSG00000274286	ADRA2B	2.89549	9.06714e-07	5.7643e-06
ENSG00000164509	IL31RA	4.64786	9.3535e-07	5.93953e-06
ENSG00000162444	RBP7	2.29194	9.39321e-07	5.96304e-06
ENSG00000170917	NUDT6	1.65305	9.6032e-07	6.08413e-06
ENSG00000156427	FGF18	4.44011	1.03278e-06	6.52825e-06
ENSG00000185745	IFIT1	1.80303	1.03878e-06	6.56243e-06
ENSG00000163888	CAMK2N2	1.61421	1.04661e-06	6.61005e-06
ENSG00000128016	ZFP36	1.24586	1.07552e-06	6.781e-06
ENSG00000189001	SBSN	2.4821	1.08853e-06	6.85717e-06
ENSG00000181856	SLC2A4	3.3247	1.08985e-06	6.86352e-06
ENSG00000164128	NPY1R	7.12866	1.10713e-06	6.96644e-06
ENSG00000179841	AKAP5	1.71124	1.13536e-06	7.13997e-06
ENSG00000196391	ZNF774	1.86595	1.14944e-06	7.22445e-06
ENSG00000067842	ATP2B3	4.03791	1.15984e-06	7.28361e-06
ENSG00000159450	TCHH	3.88559	1.17401e-06	7.36215e-06
ENSG00000214814	FER1L6	4.31157	1.17938e-06	7.39372e-06
ENSG00000176438	SYNE3	1.35256	1.18979e-06	7.45479e-06
ENSG00000197977	ELOVL2	1.01891	1.21548e-06	7.60931e-06
ENSG00000080709	KCNN2	4.80066	1.2303e-06	7.69554e-06
ENSG00000168306	ACOX2	5.8561	1.23862e-06	7.74322e-06
ENSG00000015133	CCDC88C	1.60396	1.28507e-06	8.02003e-06
ENSG00000085831	TTC39A	4.26901	1.30793e-06	8.15119e-06
ENSG00000196972	SMIM10L2B	4.0578	1.30966e-06	8.15968e-06
ENSG00000101986	ABCD1	1.04195	1.31146e-06	8.16634e-06
ENSG00000111696	NT5DC3	1.03249	1.31147e-06	8.16634e-06
ENSG00000065717	TLE2	1.46019	1.33274e-06	8.29183e-06
ENSG00000181381	DDX60L	1.33627	1.3563e-06	8.42753e-06
ENSG00000183186	C2CD4C	1.92711	1.36567e-06	8.48239e-06
ENSG00000272168	CASC15	2.75466	1.36814e-06	8.49537e-06
ENSG00000145439	CBR4	1.12763	1.41457e-06	8.77383e-06
ENSG00000102802	MEDAG	2.26776	1.44529e-06	8.95682e-06
ENSG00000184524	CEND1	4.27184	1.44967e-06	8.98148e-06
ENSG00000132563	REEP2	1.19641	1.45201e-06	8.99346e-06
ENSG00000066735	KIF26A	1.25454	1.45446e-06	9.00611e-06
ENSG00000086289	EPDR1	1.74349	1.4987e-06	9.26194e-06
ENSG00000155849	ELMO1	1.71854	1.50328e-06	9.28505e-06
ENSG00000105664	COMP	3.67869	1.51708e-06	9.36507e-06
ENSG00000077616	NAALAD2	5.88307	1.54662e-06	9.53676e-06
ENSG00000107859	PITX3	6.99268	1.5539e-06	9.57299e-06
ENSG00000143786	CNIH3	1.99102	1.55422e-06	9.57299e-06
ENSG00000163508	EOMES	4.83521	1.5729e-06	9.68536e-06
ENSG00000141052	MYOCD	2.57918	1.58168e-06	9.73127e-06
ENSG00000167619	TMEM145	1.58531	1.60446e-06	9.86048e-06
ENSG00000151490	PTPRO	2.41731	1.60497e-06	9.86089e-06
ENSG00000119283	TRIM67	5.18363	1.6194e-06	9.9385e-06
ENSG00000153898	MCOLN2	2.10111	1.64549e-06	1.00931e-05
ENSG00000114268	PFKFB4	1.0512	1.64691e-06	1.00989e-05
ENSG00000109956	B3GAT1	3.00189	1.67222e-06	1.02485e-05
ENSG00000176532	PRR15	6.47813	1.68073e-06	1.02905e-05
ENSG00000187118	CMC1	1.09342	1.68094e-06	1.02905e-05
ENSG00000100290	BIK	3.95266	1.69325e-06	1.03601e-05
ENSG00000073861	TBX21	6.48972	1.73e-06	1.05734e-05
ENSG00000104112	SCG3	5.86981	1.79314e-06	1.09472e-05
ENSG00000233058	LINC00884	1.82782	1.84975e-06	1.12772e-05
ENSG00000242732	RTL5	1.42489	1.89939e-06	1.15576e-05
ENSG00000102879	CORO1A	1.47176	1.96228e-06	1.19206e-05
ENSG00000127220	ABHD8	1.51072	1.96444e-06	1.19305e-05
ENSG00000099282	TSPAN15	6.48464	1.97413e-06	1.1986e-05
ENSG00000099330	OCEL1	1.55686	1.97828e-06	1.20046e-05
ENSG00000146530	VWDE	5.17882	1.98348e-06	1.20329e-05
ENSG00000184226	PCDH9	4.15344	2.02647e-06	1.22836e-05
ENSG00000168646	AXIN2	2.69106	2.03325e-06	1.23213e-05
ENSG00000145088	EAF2	2.63052	2.05825e-06	1.2466e-05
ENSG00000166669	ATF7IP2	1.26738	2.10205e-06	1.27139e-05
ENSG00000177076	ACER2	2.29555	2.10754e-06	1.27437e-05
ENSG00000197442	MAP3K5	1.05609	2.1375e-06	1.29177e-05
ENSG00000105379	ETFB	1.23319	2.15001e-06	1.29792e-05
ENSG00000130700	GATA5	3.35554	2.17851e-06	1.31441e-05
ENSG00000136574	GATA4	4.66905	2.18733e-06	1.31936e-05
ENSG00000067715	SYT1	5.72847	2.19677e-06	1.3247e-05
ENSG00000100558	PLEK2	3.70324	2.2452e-06	1.3528e-05
ENSG00000198168	SVIP	1.24402	2.24813e-06	1.3542e-05
ENSG00000217236	SP9	4.02246	2.25239e-06	1.35639e-05
ENSG00000107954	NEURL1	3.57745	2.27029e-06	1.3668e-05
ENSG00000198759	EGFL6	4.78902	2.30614e-06	1.38725e-05
ENSG00000158528	PPP1R9A	3.46563	2.37477e-06	1.42621e-05
ENSG00000145687	SSBP2	2.84791	2.39949e-06	1.43911e-05
ENSG00000138622	HCN4	2.37366	2.4024e-06	1.44046e-05
ENSG00000157890	MEGF11	3.05948	2.44036e-06	1.46204e-05
ENSG00000130005	GAMT	1.77537	2.49101e-06	1.49036e-05
ENSG00000114626	ABTB1	1.31125	2.56452e-06	1.53161e-05
ENSG00000135299	ANKRD6	1.32279	2.56532e-06	1.53161e-05
ENSG00000183018	SPNS2	5.26438	2.56485e-06	1.53161e-05
ENSG00000158106	RHPN1	1.90079	2.62417e-06	1.56454e-05
ENSG00000165349	SLC7A3	6.92038	2.62673e-06	1.56564e-05
ENSG00000129514	FOXA1	2.12515	2.65622e-06	1.58237e-05
ENSG00000117600	PLPPR4	6.89154	2.68181e-06	1.5959e-05
ENSG00000138134	STAMBPL1	1.73074	2.7075e-06	1.61075e-05
ENSG00000137752	CASP1	2.00462	2.73201e-06	1.6249e-05
ENSG00000140015	KCNH5	4.07818	2.88884e-06	1.71449e-05
ENSG00000146151	HMGCLL1	6.41843	2.89316e-06	1.71614e-05
ENSG00000005882	PDK2	1.03014	2.89401e-06	1.71618e-05
ENSG00000138678	GPAT3	1.52536	2.98369e-06	1.767e-05
ENSG00000152078	TLCD4	1.68367	3.10046e-06	1.83077e-05
ENSG00000196208	GREB1	1.81756	3.18083e-06	1.87523e-05
ENSG00000151150	ANK3	2.57079	3.19818e-06	1.88445e-05
ENSG00000203721	LINC00862	2.44977	3.22041e-06	1.89603e-05
ENSG00000105877	DNAH11	1.30934	3.26398e-06	1.91986e-05
ENSG00000140600	SH3GL3	2.08022	3.30975e-06	1.94502e-05
ENSG00000105784	RUNDC3B	5.80487	3.37125e-06	1.97906e-05
ENSG00000158716	DUSP23	6.41978	3.47766e-06	2.0399e-05
ENSG00000137274	BPHL	1.53843	3.55057e-06	2.08157e-05
ENSG00000137265	IRF4	5.68115	3.5556e-06	2.08396e-05
ENSG00000123572	NRK	1.8363	3.58919e-06	2.10254e-05
ENSG00000121454	LHX4	5.01884	3.60132e-06	2.10909e-05
ENSG00000071575	TRIB2	1.16412	3.65641e-06	2.13965e-05
ENSG00000111834	RSPH4A	4.51424	3.69237e-06	2.16013e-05
ENSG00000057657	PRDM1	2.82934	3.71411e-06	2.17169e-05
ENSG00000177459	ERICH5	1.85968	3.73183e-06	2.18148e-05
ENSG00000106780	MEGF9	1.04514	3.8408e-06	2.244e-05
ENSG00000205002	AARD	6.4216	3.92279e-06	2.29129e-05
ENSG00000154930	ACSS1	1.24371	4.07245e-06	2.37058e-05
ENSG00000230882	AC005077.4	5.03867	4.07886e-06	2.37369e-05
ENSG00000091844	RGS17	1.79347	4.08225e-06	2.37504e-05
ENSG00000162407	PLPP3	2.7198	4.14802e-06	2.41014e-05
ENSG00000198435	NRARP	1.09552	4.15838e-06	2.41553e-05
ENSG00000164089	ETNPPL	6.83403	4.22368e-06	2.45088e-05
ENSG00000184979	USP18	2.40134	4.41337e-06	2.5536e-05
ENSG00000171487	NLRP5	5.64587	4.4566e-06	2.57794e-05
ENSG00000141540	TTYH2	1.86795	4.4762e-06	2.5886e-05
ENSG00000137872	SEMA6D	3.69064	4.4813e-06	2.59087e-05
ENSG00000170791	CHCHD7	1.34244	4.48872e-06	2.59448e-05
ENSG00000050730	TNIP3	6.83407	4.50546e-06	2.60213e-05
ENSG00000139737	SLAIN1	4.51037	4.51099e-06	2.60464e-05
ENSG00000128311	TST	1.45255	4.52082e-06	2.60963e-05
ENSG00000196368	NUDT11	1.33494	4.58337e-06	2.64092e-05
ENSG00000144847	IGSF11	5.67147	4.58977e-06	2.64324e-05
ENSG00000187902	SHISA7	4.6118	4.73145e-06	2.72058e-05
ENSG00000140832	MARVELD3	4.19522	4.74495e-06	2.72764e-05
ENSG00000175567	UCP2	1.55366	4.76675e-06	2.73875e-05
ENSG00000182568	SATB1	4.06141	4.77608e-06	2.7434e-05
ENSG00000156510	HKDC1	3.20436	4.80508e-06	2.75934e-05
ENSG00000197568	HHLA3	1.87219	4.92557e-06	2.82487e-05
ENSG00000185924	RTN4RL1	1.81818	4.97577e-06	2.85218e-05
ENSG00000122986	HVCN1	2.79753	4.98551e-06	2.85703e-05
ENSG00000175084	DES	6.35458	5.02564e-06	2.87779e-05
ENSG00000132122	SPATA6	1.82461	5.03162e-06	2.88047e-05
ENSG00000010310	GIPR	2.74342	5.0967e-06	2.91697e-05
ENSG00000087250	MT3	6.31327	5.11307e-06	2.92558e-05
ENSG00000180336	MEIOC	1.64737	5.28166e-06	3.01737e-05
ENSG00000064787	BCAS1	3.22253	5.29029e-06	3.02152e-05
ENSG00000187800	PEAR1	6.77412	5.29825e-06	3.02373e-05
ENSG00000151883	PARP8	3.70489	5.30182e-06	3.02499e-05
ENSG00000186867	QRFPR	6.29123	5.3183e-06	3.03205e-05
ENSG00000131797	CLUHP3	1.53584	5.33893e-06	3.04303e-05
ENSG00000173208	ABCD2	3.56489	5.38044e-06	3.06511e-05
ENSG00000162415	ZSWIM5	3.03497	5.41742e-06	3.08459e-05
ENSG00000144908	ALDH1L1	2.09405	5.45912e-06	3.10673e-05
ENSG00000137834	SMAD6	1.29279	5.47057e-06	3.11245e-05
ENSG00000085741	WNT11	2.45283	5.47914e-06	3.11573e-05
ENSG00000141449	GREB1L	1.29754	5.48717e-06	3.11949e-05
ENSG00000165474	GJB2	4.26556	5.49327e-06	3.12216e-05
ENSG00000154914	USP43	2.00611	5.68091e-06	3.22632e-05
ENSG00000087085	ACHE	2.70767	5.73085e-06	3.25301e-05
ENSG00000271122	AC018647.2	1.26832	5.79549e-06	3.28886e-05
ENSG00000109906	ZBTB16	4.90335	5.844e-06	3.31384e-05
ENSG00000173442	EHBP1L1	1.04454	5.8566e-06	3.32014e-05
ENSG00000106031	HOXA13	2.1566	5.89379e-06	3.33951e-05
ENSG00000174749	FAM241A	1.54211	6.0567e-06	3.42919e-05
ENSG00000119915	ELOVL3	6.75111	6.16899e-06	3.48831e-05
ENSG00000105143	SLC1A6	4.9053	6.35532e-06	3.59092e-05
ENSG00000108244	KRT23	4.12642	6.39016e-06	3.60968e-05
ENSG00000181690	PLAG1	2.59604	6.43558e-06	3.63071e-05
ENSG00000140323	DISP2	2.19077	6.45964e-06	3.64336e-05
ENSG00000115232	ITGA4	4.99705	6.53362e-06	3.68133e-05
ENSG00000115507	OTX1	1.80859	6.59086e-06	3.71075e-05
ENSG00000171956	FOXB1	6.27055	6.63764e-06	3.73614e-05
ENSG00000185339	TCN2	2.38359	6.70164e-06	3.76497e-05
ENSG00000198597	ZNF536	4.02794	6.71186e-06	3.76929e-05
ENSG00000170006	TMEM154	1.56197	6.77812e-06	3.80414e-05
ENSG00000184809	B3GALT5-AS1	4.83923	6.89186e-06	3.8645e-05
ENSG00000188859	FAM78B	3.39273	6.91127e-06	3.87343e-05
ENSG00000221866	PLXNA4	2.9424	6.97047e-06	3.90364e-05
ENSG00000135124	P2RX4	1.58288	7.08673e-06	3.96374e-05
ENSG00000226887	ERVMER34-1	5.57631	7.13164e-06	3.98785e-05
ENSG00000163064	EN1	5.70581	7.21445e-06	4.03212e-05
ENSG00000073605	GSDMB	1.3062	7.32068e-06	4.08634e-05
ENSG00000178233	TMEM151B	2.87655	7.44385e-06	4.14986e-05
ENSG00000144057	ST6GAL2	1.63557	7.53609e-06	4.19705e-05
ENSG00000112304	ACOT13	1.188	7.55285e-06	4.20533e-05
ENSG00000280604	AJ239328.1	2.50123	7.60447e-06	4.23088e-05
ENSG00000115828	QPCT	2.15023	7.73484e-06	4.29909e-05
ENSG00000166448	TMEM130	2.65839	7.80856e-06	4.33572e-05
ENSG00000168491	CCDC110	5.66661	7.90489e-06	4.38701e-05
ENSG00000172264	MACROD2	2.02479	7.93159e-06	4.40072e-05
ENSG00000137090	DMRT1	6.21548	8.10839e-06	4.49224e-05
ENSG00000185742	C11orf87	6.69884	8.1087e-06	4.49224e-05
ENSG00000279759	AC118344.2	2.10073	8.14025e-06	4.50749e-05
ENSG00000165092	ALDH1A1	6.69311	8.14646e-06	4.50977e-05
ENSG00000182747	SLC35D3	6.22738	8.21175e-06	4.54364e-05
ENSG00000120162	MOB3B	4.26169	8.41311e-06	4.65041e-05
ENSG00000249158	PCDHA11	3.60188	8.51109e-06	4.70105e-05
ENSG00000233077	LINC01271	2.70908	8.53821e-06	4.71313e-05
ENSG00000158793	NIT1	1.43644	8.80323e-06	4.85394e-05
ENSG00000157542	KCNJ6	2.82794	8.82185e-06	4.863e-05
ENSG00000165633	VSTM4	3.38311	8.83799e-06	4.87068e-05
ENSG00000143473	KCNH1	1.66151	8.94941e-06	4.92718e-05
ENSG00000147689	FAM83A	3.4794	8.94885e-06	4.92718e-05
ENSG00000172296	SPTLC3	2.88346	8.96061e-06	4.93212e-05
ENSG00000111319	SCNN1A	3.44638	8.9709e-06	4.93656e-05
ENSG00000187094	CCK	6.21586	9.03993e-06	4.97331e-05
ENSG00000169122	FAM110B	1.93861	9.076e-06	4.99191e-05
ENSG00000180447	GAS1	1.50575	9.17664e-06	5.04226e-05
ENSG00000248383	PCDHAC1	6.66743	9.29636e-06	5.10551e-05
ENSG00000148426	PROSER2	1.56812	9.31791e-06	5.11607e-05
ENSG00000163449	TMEM169	3.13807	9.33456e-06	5.12356e-05
ENSG00000157782	CABP1	4.36214	9.43944e-06	5.17254e-05
ENSG00000155966	AFF2	3.98366	9.5037e-06	5.20518e-05
ENSG00000152463	OLAH	5.16045	9.53444e-06	5.21815e-05
ENSG00000142920	AZIN2	1.29174	9.77949e-06	5.34566e-05
ENSG00000158966	CACHD1	1.15473	9.9162e-06	5.41504e-05
ENSG00000179546	HTR1D	1.66598	1.01498e-05	5.53032e-05
ENSG00000286769	AC064869.1	6.65967	1.01494e-05	5.53032e-05
ENSG00000287754	AL109837.3	4.75526	1.01706e-05	5.5403e-05
ENSG00000185842	DNAH14	1.04907	1.01805e-05	5.54299e-05
ENSG00000115896	PLCL1	4.91351	1.04625e-05	5.68252e-05
ENSG00000204131	NHSL2	1.37422	1.05298e-05	5.7168e-05
ENSG00000100605	ITPK1	1.06786	1.05987e-05	5.74944e-05
ENSG00000134548	SPX	3.761	1.06493e-05	5.77227e-05
ENSG00000154274	C4orf19	5.42472	1.10038e-05	5.94592e-05
ENSG00000166394	CYB5R2	3.52696	1.10957e-05	5.98975e-05
ENSG00000188211	NCR3LG1	1.21067	1.12718e-05	6.07888e-05
ENSG00000112852	PCDHB2	5.49724	1.14146e-05	6.15138e-05
ENSG00000113369	ARRDC3	1.20492	1.14251e-05	6.15556e-05
ENSG00000139910	NOVA1	3.58743	1.17215e-05	6.30755e-05
ENSG00000277531	PNMA8C	5.46928	1.1798e-05	6.34562e-05
ENSG00000145451	GLRA3	5.05982	1.21899e-05	6.5453e-05
ENSG00000184221	OLIG1	6.6411	1.23169e-05	6.61029e-05
ENSG00000167157	PRRX2	2.50203	1.23274e-05	6.61431e-05
ENSG00000126458	RRAS	1.15861	1.23742e-05	6.63622e-05
ENSG00000176845	METRNL	1.02252	1.25054e-05	6.7017e-05
ENSG00000126522	ASL	1.24316	1.25263e-05	6.7064e-05
ENSG00000164379	FOXQ1	3.33531	1.25812e-05	6.73421e-05
ENSG00000163328	GPR155	2.42947	1.27679e-05	6.83248e-05
ENSG00000087884	AAMDC	1.54502	1.29543e-05	6.92551e-05
ENSG00000260103	AC012435.2	3.81893	1.29612e-05	6.92754e-05
ENSG00000168676	KCTD19	4.50673	1.3083e-05	6.98593e-05
ENSG00000171227	TMEM37	4.18538	1.32601e-05	7.07365e-05
ENSG00000174672	BRSK2	1.29368	1.35763e-05	7.22669e-05
ENSG00000168671	UGT3A2	6.18952	1.38133e-05	7.34224e-05
ENSG00000008735	MAPK8IP2	1.18918	1.38372e-05	7.35316e-05
ENSG00000122644	ARL4A	2.11867	1.39346e-05	7.40314e-05
ENSG00000125384	PTGER2	1.62304	1.39803e-05	7.4221e-05
ENSG00000170458	CD14	2.85351	1.41228e-05	7.49415e-05
ENSG00000236901	MIR600HG	1.49554	1.41364e-05	7.49956e-05
ENSG00000161921	CXCL16	1.2344	1.41851e-05	7.5236e-05
ENSG00000105880	DLX5	6.59835	1.42706e-05	7.56532e-05
ENSG00000125798	FOXA2	4.35224	1.43203e-05	7.58985e-05
ENSG00000186862	PDZD7	2.97734	1.43566e-05	7.60545e-05
ENSG00000091622	PITPNM3	1.61733	1.44253e-05	7.63821e-05
ENSG00000162804	SNED1	2.24886	1.44474e-05	7.64807e-05
ENSG00000125629	INSIG2	1.31806	1.45362e-05	7.69323e-05
ENSG00000110844	PRPF40B	1.08638	1.45963e-05	7.72138e-05
ENSG00000143355	LHX9	3.22648	1.46136e-05	7.72868e-05
ENSG00000189184	PCDH18	3.47419	1.46577e-05	7.74831e-05
ENSG00000138670	RASGEF1B	4.89231	1.47047e-05	7.76759e-05
ENSG00000134242	PTPN22	3.83084	1.47312e-05	7.77973e-05
ENSG00000157734	SNX22	4.05811	1.47481e-05	7.78679e-05
ENSG00000197410	DCHS2	3.59951	1.48881e-05	7.85693e-05
ENSG00000158019	BABAM2	1.04492	1.51676e-05	7.99686e-05
ENSG00000058453	CROCC	1.09788	1.57398e-05	8.27486e-05
ENSG00000060140	STYK1	3.62117	1.58416e-05	8.32642e-05
ENSG00000123243	ITIH5	4.4505	1.60222e-05	8.41538e-05
ENSG00000147894	C9orf72	2.27396	1.61029e-05	8.45575e-05
ENSG00000163689	C3orf67	1.5116	1.63158e-05	8.56349e-05
ENSG00000156869	FRRS1	1.70612	1.63855e-05	8.59802e-05
ENSG00000168781	PPIP5K1	1.02256	1.64375e-05	8.61916e-05
ENSG00000267632	AC067852.3	2.20488	1.6463e-05	8.63053e-05
ENSG00000241484	ARHGAP8	4.857	1.65259e-05	8.65732e-05
ENSG00000130758	MAP3K10	1.21311	1.6942e-05	8.87112e-05
ENSG00000196358	NTNG2	2.79709	1.71034e-05	8.9493e-05
ENSG00000139132	FGD4	1.29624	1.72207e-05	9.00855e-05
ENSG00000176907	TCIM	6.09655	1.74499e-05	9.12626e-05
ENSG00000170703	TTLL6	3.99215	1.7534e-05	9.16595e-05
ENSG00000171303	KCNK3	4.28025	1.76414e-05	9.20688e-05
ENSG00000151117	TMEM86A	2.37483	1.77273e-05	9.24951e-05
ENSG00000155158	TTC39B	1.21754	1.77385e-05	9.25321e-05
ENSG00000108846	ABCC3	1.46914	1.7954e-05	9.35017e-05
ENSG00000142621	FHAD1	2.48505	1.80326e-05	9.38893e-05
ENSG00000172575	RASGRP1	2.68502	1.81327e-05	9.43879e-05
ENSG00000174669	SLC29A2	2.49347	1.82152e-05	9.47505e-05
ENSG00000184497	TMEM255B	1.57785	1.82497e-05	9.49081e-05
ENSG00000198855	FICD	1.32786	1.84017e-05	9.56309e-05
ENSG00000158555	GDPD5	1.07918	1.85764e-05	9.65164e-05
ENSG00000140379	BCL2A1	3.97359	1.88378e-05	9.77596e-05
ENSG00000164484	TMEM200A	1.27013	1.89026e-05	9.80732e-05
ENSG00000162174	ASRGL1	1.01861	1.93764e-05	0.000100343
ENSG00000002746	HECW1	1.15205	1.96164e-05	0.000101491
ENSG00000278811	LINC00624	6.07533	1.97262e-05	0.000102026
ENSG00000187486	KCNJ11	6.08817	2.0123e-05	0.000103991
ENSG00000104783	KCNN4	2.40296	2.02656e-05	0.000104655
ENSG00000084764	MAPRE3	1.20247	2.03921e-05	0.000105234
ENSG00000178568	ERBB4	3.78846	2.05528e-05	0.000105989
ENSG00000142347	MYO1F	4.34819	2.05782e-05	0.000106095
ENSG00000253368	TRNP1	1.45491	2.08263e-05	0.000107225
ENSG00000235643	LINC01647	6.53432	2.1253e-05	0.000109346
ENSG00000149380	P4HA3	1.83498	2.1392e-05	0.000110035
ENSG00000260807	AC009041.2	4.89137	2.15736e-05	0.000110841
ENSG00000170965	PLAC1	4.98555	2.18137e-05	0.000111944
ENSG00000231584	FAHD2CP	3.44865	2.18828e-05	0.000112263
ENSG00000137393	RNF144B	2.62013	2.20289e-05	0.00011297
ENSG00000102359	SRPX2	1.0613	2.21608e-05	0.000113594
ENSG00000133424	LARGE1	1.30768	2.25071e-05	0.000115262
ENSG00000156140	ADAMTS3	1.77249	2.27709e-05	0.000116506
ENSG00000176244	ACBD7	1.25147	2.28291e-05	0.000116749
ENSG00000182901	RGS7	1.56348	2.31341e-05	0.000118173
ENSG00000257335	MGAM	4.50508	2.31764e-05	0.000118361
ENSG00000167771	RCOR2	2.08891	2.32417e-05	0.000118668
ENSG00000168010	ATG16L2	1.47358	2.33221e-05	0.000119051
ENSG00000130203	APOE	1.82764	2.35352e-05	0.000120083
ENSG00000162728	KCNJ9	6.51945	2.35738e-05	0.000120252
ENSG00000196542	SPTSSB	6.0731	2.37382e-05	0.000121035
ENSG00000184160	ADRA2C	3.94689	2.37961e-05	0.000121303
ENSG00000146192	FGD2	4.06015	2.41006e-05	0.000122798
ENSG00000205517	RGL3	1.31006	2.41915e-05	0.000123205
ENSG00000112812	PRSS16	2.44681	2.4434e-05	0.000124269
ENSG00000148053	NTRK2	4.43307	2.46222e-05	0.000125168
ENSG00000236882	LINC01554	3.77623	2.48186e-05	0.00012608
ENSG00000124302	CHST8	5.98993	2.54403e-05	0.000129149
ENSG00000154080	CHST9	6.60768	2.59085e-05	0.000131436
ENSG00000178607	ERN1	1.00597	2.61475e-05	0.000132466
ENSG00000198795	ZNF521	2.04712	2.62975e-05	0.000133195
ENSG00000079385	CEACAM1	2.43349	2.63799e-05	0.000133582
ENSG00000113430	IRX4	6.00166	2.64251e-05	0.000133774
ENSG00000100307	CBX7	1.49929	2.65325e-05	0.000134201
ENSG00000138135	CH25H	6.54479	2.65601e-05	0.00013431
ENSG00000157087	ATP2B2	3.31631	2.68119e-05	0.000135429
ENSG00000159713	TPPP3	5.97905	2.70888e-05	0.000136703
ENSG00000134533	RERG	2.9941	2.72799e-05	0.000137542
ENSG00000154217	PITPNC1	1.34728	2.73325e-05	0.000137745
ENSG00000087842	PIR	1.38881	2.74369e-05	0.000138208
ENSG00000154134	ROBO3	1.16613	2.74317e-05	0.000138208
ENSG00000163273	NPPC	4.33598	2.76016e-05	0.000138943
ENSG00000175984	DENND2C	2.02849	2.76301e-05	0.000139055
ENSG00000184867	ARMCX2	3.07557	2.77426e-05	0.000139589
ENSG00000188613	NANOS1	2.17456	2.77866e-05	0.000139779
ENSG00000139364	TMEM132B	4.45285	2.79255e-05	0.000140414
ENSG00000110148	CCKBR	6.51884	2.92078e-05	0.000146462
ENSG00000128805	ARHGAP22	1.96545	2.93096e-05	0.000146906
ENSG00000107968	MAP3K8	2.92356	2.95154e-05	0.000147871
ENSG00000115009	CCL20	4.47361	2.95513e-05	0.000148017
ENSG00000050628	PTGER3	6.03959	2.98832e-05	0.000149612
ENSG00000154760	SLFN13	2.31055	3.03031e-05	0.000151509
ENSG00000133401	PDZD2	1.16533	3.03104e-05	0.000151511
ENSG00000105376	ICAM5	1.37936	3.06047e-05	0.000152856
ENSG00000112333	NR2E1	5.25158	3.09328e-05	0.000154378
ENSG00000137877	SPTBN5	1.98882	3.15812e-05	0.000157437
ENSG00000110881	ASIC1	1.07434	3.20947e-05	0.000159889
ENSG00000091592	NLRP1	1.22863	3.2326e-05	0.00016086
ENSG00000139973	SYT16	1.43161	3.23213e-05	0.00016086
ENSG00000145916	RMND5B	1.03476	3.23516e-05	0.000160952
ENSG00000157214	STEAP2	1.64983	3.26104e-05	0.00016213
ENSG00000046889	PREX2	6.05178	3.3201e-05	0.000165029
ENSG00000006459	KDM7A	1.33134	3.39628e-05	0.000168513
ENSG00000114771	AADAC	1.91463	3.58772e-05	0.000177534
ENSG00000146250	PRSS35	2.30158	3.593e-05	0.000177717
ENSG00000181804	SLC9A9	3.44807	3.61452e-05	0.000178661
ENSG00000196132	MYT1	1.93484	3.67621e-05	0.000181589
ENSG00000090539	CHRD	2.60096	3.70829e-05	0.000183051
ENSG00000169218	RSPO1	5.32517	3.79273e-05	0.000187052
ENSG00000163293	NIPAL1	1.72529	3.80894e-05	0.00018781
ENSG00000164398	ACSL6	4.29334	3.81861e-05	0.000188203
ENSG00000177842	ZNF620	1.94465	3.8252e-05	0.000188486
ENSG00000122420	PTGFR	1.93115	3.86818e-05	0.000190434
ENSG00000174721	FGFBP3	2.56282	3.89243e-05	0.0001915
ENSG00000185070	FLRT2	2.78662	3.89884e-05	0.000191773
ENSG00000137714	FDX1	1.01335	3.94847e-05	0.000194042
ENSG00000122574	WIPF3	5.33278	3.96049e-05	0.000194589
ENSG00000079102	RUNX1T1	4.69278	4.03333e-05	0.000197949
ENSG00000005471	ABCB4	4.72342	4.0397e-05	0.000198217
ENSG00000173599	PC	1.09345	4.06146e-05	0.000199197
ENSG00000137561	TTPA	5.9098	4.18557e-05	0.000205057
ENSG00000226510	UPK1A-AS1	4.06604	4.20157e-05	0.00020575
ENSG00000124249	KCNK15	5.36642	4.2315e-05	0.000207124
ENSG00000156463	SH3RF2	1.71073	4.29051e-05	0.00020978
ENSG00000042832	TG	3.07995	4.31973e-05	0.000211069
ENSG00000136327	NKX2-8	6.42622	4.33576e-05	0.000211759
ENSG00000072201	LNX1	3.41323	4.50997e-05	0.000219783
ENSG00000003147	ICA1	6.45306	4.53996e-05	0.000221098
ENSG00000143032	BARHL2	6.52599	4.67743e-05	0.000227493
ENSG00000183250	LINC01547	1.94128	4.95927e-05	0.000240409
ENSG00000163344	PMVK	1.35534	5.00026e-05	0.000242237
ENSG00000240065	PSMB9	1.09199	5.00474e-05	0.000242401
ENSG00000229953	AL590666.2	6.12599	5.06665e-05	0.000245292
ENSG00000259343	TMC3-AS1	3.35776	5.13366e-05	0.000248211
ENSG00000166670	MMP10	4.72544	5.1385e-05	0.000248391
ENSG00000231742	LINC01273	1.72844	5.21214e-05	0.000251785
ENSG00000237125	HAND2-AS1	3.38191	5.23197e-05	0.000252578
ENSG00000122585	NPY	1.72721	5.23335e-05	0.00025259
ENSG00000165113	GKAP1	2.39825	5.24298e-05	0.000252944
ENSG00000003096	KLHL13	2.54806	5.28491e-05	0.000254801
ENSG00000002587	HS3ST1	6.37347	5.32862e-05	0.000256631
ENSG00000156968	MPV17L	2.53545	5.41359e-05	0.000260495
[truncated: 1,377 more rows]

## Sheet: Table S6
Supplemental Table 6. Significant DRGs in mocetinostat- versus DMSO-treated samples.
Gene ID	Gene symbol	Log2(FC)	P value	FDR
ENSG00000184357	HIST1H1B	-2.66266	3.32185e-240	1.05108e-236
ENSG00000162692	VCAM1	-3.6317	1.95219e-158	2.70243e-155
ENSG00000180596	HIST1H2BC	-3.25297	1.07262e-106	6.09167e-104
ENSG00000172534	HCFC1	-1.86186	3.02543e-101	1.59548e-98
ENSG00000111206	FOXM1	-1.89103	1.2583e-99	6.33411e-97
ENSG00000119335	SET	-1.30552	9.91116e-98	4.57338e-95
ENSG00000166923	GREM1	-1.11581	5.06462e-97	2.28931e-94
ENSG00000187837	HIST1H1C	-1.57596	6.86137e-93	2.86741e-90
ENSG00000149257	SERPINH1	-2.69458	1.08465e-91	4.44887e-89
ENSG00000166851	PLK1	-2.11073	2.1796e-90	8.46946e-88
ENSG00000087586	AURKA	-2.17033	3.53582e-90	1.35026e-87
ENSG00000108424	KPNB1	-1.15765	6.53364e-89	2.45277e-86
ENSG00000143321	HDGF	-2.20447	4.9976e-88	1.75701e-85
ENSG00000277075	HIST1H2AE	-2.27775	8.73665e-87	3.02356e-84
ENSG00000165732	DDX21	-1.4245	2.44396e-84	8.20171e-82
ENSG00000177311	ZBTB38	-1.73696	3.62e-84	1.19671e-81
ENSG00000149639	SOGA1	-1.6815	9.02444e-84	2.93945e-81
ENSG00000175063	UBE2C	-1.52458	1.7354e-81	5.41372e-79
ENSG00000069275	NUCKS1	-1.43933	4.42405e-80	1.28932e-77
ENSG00000159217	IGF2BP1	-2.50878	8.45692e-79	2.3414e-76
ENSG00000159140	SON	-1.20122	5.91924e-74	1.47309e-71
ENSG00000088325	TPX2	-1.19668	1.49487e-70	3.52232e-68
ENSG00000114251	WNT5A	-1.80744	9.50036e-70	2.16931e-67
ENSG00000278463	HIST1H2AB	-3.00345	1.44021e-69	3.25503e-67
ENSG00000132507	EIF5A	-1.0428	1.92285e-68	4.21675e-66
ENSG00000129351	ILF3	-1.35947	4.91309e-68	1.06686e-65
ENSG00000148773	MKI67	-1.01232	4.88282e-67	1.02028e-64
ENSG00000123416	TUBA1B	-1.088	2.33711e-66	4.79302e-64
ENSG00000174231	PRPF8	-1.03856	3.38756e-66	6.82101e-64
ENSG00000167978	SRRM2	-1.15191	5.5988e-65	1.09741e-62
ENSG00000168542	COL3A1	-1.3835	1.89005e-64	3.67218e-62
ENSG00000110321	EIF4G2	-1.02754	7.35997e-64	1.3933e-61
ENSG00000163714	U2SURP	-1.47817	5.5197e-63	1.01038e-60
ENSG00000076382	SPAG5	-1.97226	6.08465e-63	1.10466e-60
ENSG00000286522	HIST1H3B	-2.64236	1.66177e-62	2.94452e-60
ENSG00000145386	CCNA2	-1.96403	1.57412e-61	2.70273e-59
ENSG00000165671	NSD1	-1.72029	1.56567e-60	2.58791e-58
ENSG00000276903	HIST1H2AL	-2.4223	2.57656e-60	4.19619e-58
ENSG00000198830	HMGN2	-1.4521	4.34839e-60	6.97916e-58
ENSG00000277224	HIST1H2BF	-3.23359	3.92529e-59	6.2101e-57
ENSG00000167258	CDK12	-1.37932	1.20155e-58	1.83539e-56
ENSG00000147274	RBMX	-1.34596	1.73156e-58	2.60901e-56
ENSG00000117724	CENPF	-1.14524	4.67168e-58	6.94449e-56
ENSG00000139926	FRMD6	-1.43172	1.60209e-57	2.34997e-55
ENSG00000278588	HIST1H2BI	-2.4569	3.47164e-57	5.0257e-55
ENSG00000276368	HIST1H2AJ	-2.10008	6.14189e-57	8.72878e-55
ENSG00000119403	PHF19	-2.89985	6.56598e-57	9.26305e-55
ENSG00000009307	CSDE1	-1.33304	9.59939e-57	1.34568e-54
ENSG00000063244	U2AF2	-1.77972	1.47397e-56	2.02777e-54
ENSG00000005339	CREBBP	-1.43151	1.03498e-55	1.38932e-53
ENSG00000134057	CCNB1	-1.82657	1.11905e-54	1.46661e-52
ENSG00000287080	HIST1H3C	-1.85298	2.07361e-54	2.65482e-52
ENSG00000167601	AXL	-1.03795	6.22839e-54	7.83822e-52
ENSG00000175216	CKAP5	-1.16819	1.20986e-53	1.49705e-51
ENSG00000184270	HIST2H2AB	-2.98505	1.20495e-53	1.49705e-51
ENSG00000136938	ANP32B	-1.89921	1.95939e-53	2.39771e-51
ENSG00000273703	HIST1H2BM	-2.93657	3.30215e-53	4.01865e-51
ENSG00000138119	MYOF	-1.24277	3.38272e-53	4.0942e-51
ENSG00000225614	ZNF469	-2.20771	8.0238e-53	9.5548e-51
ENSG00000095319	NUP188	-1.43396	1.38916e-51	1.61092e-49
ENSG00000169045	HNRNPH1	-1.09653	3.50525e-51	4.02269e-49
ENSG00000179051	RCC2	-1.67447	4.52276e-51	5.13716e-49
ENSG00000066279	ASPM	-1.58122	5.89818e-51	6.63141e-49
ENSG00000136813	ECPAS	-1.5169	8.23142e-51	9.20796e-49
ENSG00000198826	ARHGAP11A	-1.86919	1.72847e-50	1.90467e-48
ENSG00000168298	HIST1H1E	-1.46038	2.39213e-50	2.62293e-48
ENSG00000124207	CSE1L	-1.09252	3.6831e-50	4.01857e-48
ENSG00000189091	SF3B3	-1.12256	5.66998e-50	6.1561e-48
ENSG00000197903	HIST1H2BK	-1.77152	8.20205e-50	8.8188e-48
ENSG00000184254	ALDH1A3	-1.56835	8.7754e-50	9.38968e-48
ENSG00000101040	ZMYND8	-1.34853	1.08508e-49	1.14445e-47
ENSG00000263001	GTF2I	-2.3065	4.63343e-49	4.7956e-47
ENSG00000110367	DDX6	-1.64314	9.08237e-49	9.31321e-47
ENSG00000049618	ARID1B	-1.61638	9.55678e-48	9.40769e-46
ENSG00000105323	HNRNPUL1	-1.20233	1.12412e-47	1.09683e-45
ENSG00000101337	TM9SF4	-1.44047	1.31714e-47	1.27954e-45
ENSG00000108312	UBTF	-1.89853	2.04466e-47	1.969e-45
ENSG00000108561	C1QBP	-1.11681	2.74109e-47	2.60569e-45
ENSG00000120802	TMPO	-1.21165	1.44253e-46	1.35384e-44
ENSG00000183684	ALYREF	-2.40408	1.80293e-46	1.68494e-44
ENSG00000184260	HIST2H2AC	-2.43176	4.18118e-46	3.8587e-44
ENSG00000011304	PTBP1	-1.0053	6.91746e-46	6.30513e-44
ENSG00000153993	SEMA3D	-2.12492	8.32976e-46	7.53044e-44
ENSG00000101972	STAG2	-1.52953	2.04742e-45	1.82122e-43
ENSG00000116560	SFPQ	-1.03962	2.81535e-45	2.46471e-43
ENSG00000273983	HIST1H3G	-2.16855	7.20863e-44	6.07088e-42
ENSG00000184575	XPOT	-1.40329	7.36225e-44	6.17676e-42
ENSG00000137807	KIF23	-1.39092	2.06512e-43	1.70673e-41
ENSG00000124635	HIST1H2BJ	-2.05993	7.10024e-43	5.78174e-41
ENSG00000005889	ZFX	-2.08941	3.72627e-42	2.95817e-40
ENSG00000153827	TRIP12	-1.13048	3.88913e-42	3.07644e-40
ENSG00000099250	NRP1	-1.5909	6.36337e-42	4.98029e-40
ENSG00000178921	PFAS	-1.62843	8.32269e-42	6.49082e-40
ENSG00000115091	ACTR3	-1.2869	1.45445e-41	1.13034e-39
ENSG00000089280	FUS	-1.00096	1.64986e-41	1.27326e-39
ENSG00000182199	SHMT2	-1.24217	3.19988e-41	2.44394e-39
ENSG00000101126	ADNP	-1.25336	3.68541e-41	2.80509e-39
ENSG00000135316	SYNCRIP	-1.04163	1.01934e-40	7.7056e-39
ENSG00000120800	UTP20	-1.48847	1.34846e-40	1.01244e-38
ENSG00000113368	LMNB1	-1.47929	6.57227e-40	4.83618e-38
ENSG00000089006	SNX5	-1.13643	1.64465e-39	1.18656e-37
ENSG00000136193	SCRN1	-1.42681	8.13531e-39	5.63091e-37
ENSG00000132341	RAN	-1.17747	3.04894e-38	2.04121e-36
ENSG00000204673	AKT1S1	-1.85421	3.9212e-38	2.61598e-36
ENSG00000164104	HMGB2	-1.53513	6.88544e-38	4.53886e-36
ENSG00000132128	LRRC41	-2.69991	2.21717e-37	1.44012e-35
ENSG00000128050	PAICS	-1.09349	4.4395e-37	2.85016e-35
ENSG00000233822	HIST1H2BN	-2.50884	6.53656e-37	4.17229e-35
ENSG00000169714	CNBP	-1.0397	8.43e-37	5.33475e-35
ENSG00000131747	TOP2A	-1.11109	9.351e-37	5.90072e-35
ENSG00000155561	NUP205	-1.33751	1.13855e-36	7.14383e-35
ENSG00000180573	HIST1H2AC	-2.10474	1.54822e-36	9.65957e-35
ENSG00000164163	ABCE1	-1.54278	1.95523e-36	1.21307e-34
ENSG00000277775	HIST1H3F	-2.58556	2.38869e-36	1.47785e-34
ENSG00000008838	MED24	-1.97065	2.63924e-36	1.61482e-34
ENSG00000105576	TNPO2	-1.46509	3.82194e-36	2.31924e-34
ENSG00000141510	TP53	-1.19036	6.18399e-36	3.72199e-34
ENSG00000166949	SMAD3	-1.10476	4.86155e-35	2.82621e-33
ENSG00000103495	MAZ	-1.3955	4.9505e-35	2.87038e-33
ENSG00000138778	CENPE	-1.73169	9.77043e-35	5.60636e-33
ENSG00000139211	AMIGO2	-1.82894	1.64205e-34	9.30171e-33
ENSG00000089685	BIRC5	-1.36229	1.70747e-34	9.64765e-33
ENSG00000169554	ZEB2	-1.66941	2.46506e-34	1.38575e-32
ENSG00000099956	SMARCB1	-1.59447	2.60296e-34	1.45957e-32
ENSG00000181222	POLR2A	-1.04678	2.63036e-34	1.47121e-32
ENSG00000113649	TCERG1	-1.44662	2.81309e-34	1.56945e-32
ENSG00000167325	RRM1	-1.39786	5.31483e-34	2.90662e-32
ENSG00000198952	SMG5	-1.3235	5.72223e-34	3.12171e-32
ENSG00000143418	CERS2	-1.79518	6.89179e-34	3.75052e-32
ENSG00000215021	PHB2	-1.03542	7.29154e-34	3.95834e-32
ENSG00000100941	PNN	-1.06576	1.04693e-33	5.64198e-32
ENSG00000100403	ZC3H7B	-1.46886	1.22737e-33	6.59831e-32
ENSG00000143401	ANP32E	-1.59207	2.09756e-33	1.11146e-31
ENSG00000128342	LIF	-1.75136	3.71057e-33	1.93833e-31
ENSG00000184678	HIST2H2BE	-1.95789	5.13525e-33	2.66997e-31
ENSG00000108671	PSMD11	-1.18991	5.92587e-33	3.06664e-31
ENSG00000143569	UBAP2L	-1.08476	9.88712e-33	5.0575e-31
ENSG00000214706	IFRD2	-1.82739	1.21844e-32	6.2169e-31
ENSG00000274997	HIST1H2AH	-1.74746	1.33362e-32	6.77483e-31
ENSG00000146223	RPL7L1	-1.25495	3.69621e-32	1.83148e-30
ENSG00000157456	CCNB2	-1.66641	7.04418e-32	3.44419e-30
ENSG00000096746	HNRNPH3	-1.23475	7.50853e-32	3.66314e-30
ENSG00000109685	NSD2	-1.05675	1.08722e-31	5.2578e-30
ENSG00000189403	HMGB1	-1.09505	1.22333e-31	5.85216e-30
ENSG00000029363	BCLAF1	-1.26044	2.24017e-31	1.05122e-29
ENSG00000277157	HIST1H4D	-2.4157	2.85678e-31	1.32374e-29
ENSG00000071539	TRIP13	-1.47227	3.20783e-31	1.48021e-29
ENSG00000106484	MEST	-1.26639	3.26329e-31	1.50267e-29
ENSG00000134690	CDCA8	-1.93274	4.07013e-31	1.86644e-29
ENSG00000162402	USP24	-1.4098	5.90839e-31	2.69825e-29
ENSG00000119707	RBM25	-1.11741	9.83924e-31	4.46576e-29
ENSG00000274641	HIST1H2BO	-2.19942	1.71426e-30	7.73303e-29
ENSG00000275713	HIST1H2BH	-2.28412	2.73556e-30	1.229e-28
ENSG00000071626	DAZAP1	-1.3118	3.12258e-30	1.39721e-28
ENSG00000198218	QRICH1	-1.34257	5.84209e-30	2.58276e-28
ENSG00000130826	DKC1	-1.14769	6.40385e-30	2.82548e-28
ENSG00000169136	ATF5	-2.89081	7.55526e-30	3.32027e-28
ENSG00000003436	TFPI	-1.66262	1.16373e-29	5.0739e-28
ENSG00000105137	SYDE1	-2.12889	1.42535e-29	6.15403e-28
ENSG00000167005	NUDT21	-1.09081	2.79556e-29	1.19075e-27
ENSG00000126261	UBA2	-1.14039	3.52496e-29	1.47868e-27
ENSG00000123136	DDX39A	-1.54323	4.15642e-29	1.73699e-27
ENSG00000074657	ZNF532	-2.06069	6.88386e-29	2.81831e-27
ENSG00000149591	TAGLN	-1.04137	8.3784e-29	3.42386e-27
ENSG00000112701	SENP6	-1.62836	1.04956e-28	4.25764e-27
ENSG00000197153	HIST1H3J	-2.68432	1.05802e-28	4.2841e-27
ENSG00000075218	GTSE1	-1.72576	1.48561e-28	5.99358e-27
ENSG00000114686	MRPL3	-1.31785	1.65444e-28	6.63845e-27
ENSG00000276966	HIST1H4E	-2.1791	1.65387e-28	6.63845e-27
ENSG00000188895	MSL1	-1.29407	1.95996e-28	7.80778e-27
ENSG00000140682	TGFB1I1	-2.53503	2.64893e-28	1.05145e-26
ENSG00000160299	PCNT	-1.36307	3.44478e-28	1.35762e-26
ENSG00000142507	PSMB6	-1.6882	4.21779e-28	1.65053e-26
ENSG00000055130	CUL1	-1.39693	4.96798e-28	1.93725e-26
ENSG00000070614	NDST1	-1.31371	5.25808e-28	2.04677e-26
ENSG00000170004	CHD3	-1.11697	5.94975e-28	2.3079e-26
ENSG00000185130	HIST1H2BL	-3.24977	6.96732e-28	2.69318e-26
ENSG00000124795	DEK	-1.01595	8.02012e-28	3.08935e-26
ENSG00000275379	HIST1H3I	-1.29002	1.22475e-27	4.66902e-26
ENSG00000278705	HIST1H4B	-2.21415	1.50878e-27	5.73207e-26
ENSG00000261327	AC134312.5	-2.48384	1.67076e-27	6.31495e-26
ENSG00000157613	CREB3L1	-1.78028	1.6812e-27	6.34359e-26
ENSG00000178252	WDR6	-1.41573	1.79712e-27	6.75798e-26
ENSG00000197724	PHF2	-1.91236	2.09217e-27	7.84085e-26
ENSG00000117713	ARID1A	-1.17145	2.38252e-27	8.86896e-26
ENSG00000158373	HIST1H2BD	-1.54831	3.54935e-27	1.31904e-25
ENSG00000163781	TOPBP1	-1.12455	5.48752e-27	2.01564e-25
ENSG00000145391	SETD7	-1.23403	6.14146e-27	2.24838e-25
ENSG00000086475	SEPHS1	-1.9842	6.48527e-27	2.36643e-25
ENSG00000151474	FRMD4A	-1.41716	6.78929e-27	2.47329e-25
ENSG00000170515	PA2G4	-1.11036	9.36322e-27	3.3942e-25
ENSG00000196747	HIST1H2AI	-2.19034	1.00818e-26	3.63684e-25
ENSG00000112984	KIF20A	-1.16139	1.10416e-26	3.97659e-25
ENSG00000061273	HDAC7	-1.9172	1.57683e-26	5.63309e-25
ENSG00000197061	HIST1H4C	-1.96367	1.98777e-26	7.04432e-25
ENSG00000124789	NUP153	-1.18619	1.99296e-26	7.05143e-25
ENSG00000109805	NCAPG	-1.31854	2.2115e-26	7.8122e-25
ENSG00000171824	EXOSC10	-1.47056	2.98423e-26	1.05084e-24
ENSG00000149480	MTA2	-1.28582	4.1075e-26	1.43046e-24
ENSG00000130119	GNL3L	-1.17987	5.96606e-26	2.05829e-24
ENSG00000155115	GTF3C6	-2.55214	6.76663e-26	2.32363e-24
ENSG00000175592	FOSL1	-1.50841	1.47143e-25	4.95298e-24
ENSG00000139842	CUL4A	-1.13758	1.73979e-25	5.84742e-24
ENSG00000111667	USP5	-1.23701	1.7629e-25	5.91613e-24
ENSG00000167548	KMT2D	-1.21542	1.84084e-25	6.16835e-24
ENSG00000105197	TIMM50	-1.45856	2.16904e-25	7.23525e-24
ENSG00000275126	HIST1H4L	-2.57443	2.24835e-25	7.48853e-24
ENSG00000213719	CLIC1	-1.05184	2.27068e-25	7.55154e-24
ENSG00000104824	HNRNPL	-1.15614	2.68891e-25	8.90233e-24
ENSG00000135446	CDK4	-1.23075	3.78395e-25	1.24164e-23
ENSG00000116688	MFN2	-1.18459	4.80438e-25	1.57415e-23
ENSG00000100804	PSMB5	-1.3693	5.35022e-25	1.7504e-23
ENSG00000198176	TFDP1	-1.131	5.42052e-25	1.77078e-23
ENSG00000099901	RANBP1	-1.02409	5.83914e-25	1.90473e-23
ENSG00000240184	PCDHGC3	-1.44842	5.97948e-25	1.94764e-23
ENSG00000125686	MED1	-1.05371	8.57553e-25	2.76477e-23
ENSG00000015171	ZMYND11	-2.24154	1.1264e-24	3.6105e-23
ENSG00000114933	INO80D	-2.08444	1.16092e-24	3.71578e-23
ENSG00000115875	SRSF7	-1.0921	1.18995e-24	3.80321e-23
ENSG00000168685	IL7R	-1.49624	1.40862e-24	4.48914e-23
ENSG00000146670	CDCA5	-1.44495	1.52818e-24	4.84925e-23
ENSG00000116649	SRM	-1.29212	1.67756e-24	5.28715e-23
ENSG00000126457	PRMT1	-1.03084	1.67812e-24	5.28715e-23
ENSG00000124575	HIST1H1D	-1.73545	1.86215e-24	5.83377e-23
ENSG00000146834	MEPCE	-1.90183	2.172e-24	6.78529e-23
ENSG00000167721	TSR1	-1.03285	2.65165e-24	8.24878e-23
ENSG00000176915	ANKLE2	-1.02661	3.16562e-24	9.779e-23
ENSG00000126883	NUP214	-1.04365	3.19867e-24	9.86731e-23
ENSG00000149948	HMGA2	-1.59558	3.73435e-24	1.1456e-22
ENSG00000183856	IQGAP3	-1.60626	1.38324e-23	4.1402e-22
ENSG00000111300	NAA25	-1.50362	2.16859e-23	6.37877e-22
ENSG00000135372	NAT10	-1.38258	2.28099e-23	6.70048e-22
ENSG00000132424	PNISR	-1.29594	2.82383e-23	8.22959e-22
ENSG00000119285	HEATR1	-1.22385	3.1166e-23	9.04712e-22
ENSG00000141564	RPTOR	-1.44177	4.35308e-23	1.25379e-21
ENSG00000126464	PRR12	-1.82829	6.11449e-23	1.74074e-21
ENSG00000179950	PUF60	-1.23748	7.62038e-23	2.15286e-21
ENSG00000090889	KIF4A	-1.2652	7.96201e-23	2.2465e-21
ENSG00000142227	EMP3	-2.30148	1.64765e-22	4.57317e-21
ENSG00000099364	FBXL19	-2.28638	2.24476e-22	6.16862e-21
ENSG00000257103	LSM14A	-1.17103	2.61976e-22	7.15475e-21
ENSG00000100105	PATZ1	-2.9779	3.0419e-22	8.26686e-21
ENSG00000272333	KMT2B	-1.43039	3.52372e-22	9.55285e-21
ENSG00000272391	POM121C	-1.45338	3.58399e-22	9.69254e-21
ENSG00000172380	GNG12	-1.0122	4.29108e-22	1.15644e-20
ENSG00000005100	DHX33	-1.36824	4.39961e-22	1.18261e-20
ENSG00000102870	ZNF629	-1.65794	4.56897e-22	1.22664e-20
ENSG00000111328	CDK2AP1	-1.28613	4.66093e-22	1.2468e-20
ENSG00000136205	TNS3	-1.19353	5.66043e-22	1.5087e-20
ENSG00000148840	PPRC1	-1.23132	5.77452e-22	1.53726e-20
ENSG00000126749	EMG1	-1.44887	7.34574e-22	1.94386e-20
ENSG00000104907	TRMT1	-1.82162	8.79383e-22	2.31324e-20
ENSG00000132382	MYBBP1A	-1.00335	9.04552e-22	2.37662e-20
ENSG00000130204	TOMM40	-1.12857	1.04279e-21	2.73011e-20
ENSG00000126088	UROD	-1.75473	1.15676e-21	3.02136e-20
ENSG00000273802	HIST1H2BG	-2.17715	1.16053e-21	3.02764e-20
ENSG00000058056	USP13	-1.47891	1.20738e-21	3.14601e-20
ENSG00000234616	JRK	-1.90092	1.58581e-21	4.09372e-20
ENSG00000100393	EP300	-1.03683	1.75151e-21	4.51096e-20
ENSG00000118193	KIF14	-1.46421	1.8862e-21	4.83535e-20
ENSG00000128944	KNSTRN	-1.29495	1.98879e-21	5.08072e-20
ENSG00000163811	WDR43	-1.12784	2.69496e-21	6.86101e-20
ENSG00000102974	CTCF	-1.19025	3.38526e-21	8.57897e-20
ENSG00000126067	PSMB2	-1.17978	4.03501e-21	1.0179e-19
ENSG00000135476	ESPL1	-1.47131	4.40451e-21	1.10482e-19
ENSG00000114978	MOB1A	-1.05695	4.58935e-21	1.14858e-19
ENSG00000110696	C11orf58	-1.11597	4.68652e-21	1.17158e-19
ENSG00000142002	DPP9	-1.06233	4.8731e-21	1.21685e-19
ENSG00000161800	RACGAP1	-1.34864	5.06995e-21	1.26315e-19
ENSG00000035681	NSMAF	-1.86942	5.39194e-21	1.34187e-19
ENSG00000118007	STAG1	-1.35323	5.51361e-21	1.36754e-19
ENSG00000061676	NCKAP1	-1.14133	5.951e-21	1.47437e-19
ENSG00000123064	DDX54	-1.30541	7.69966e-21	1.89278e-19
ENSG00000278828	HIST1H3H	-1.72273	1.02977e-20	2.50091e-19
ENSG00000066777	ARFGEF1	-1.31539	1.1109e-20	2.69206e-19
ENSG00000178860	MSC	-1.68462	1.3116e-20	3.168e-19
ENSG00000165283	STOML2	-1.24446	1.74607e-20	4.1991e-19
ENSG00000184900	SUMO3	-1.13455	2.46403e-20	5.85577e-19
ENSG00000103326	CAPN15	-1.38446	2.76396e-20	6.54747e-19
ENSG00000100462	PRMT5	-1.04567	3.07794e-20	7.28346e-19
ENSG00000141101	NOB1	-1.25439	3.16278e-20	7.47626e-19
ENSG00000132153	DHX30	-1.10883	3.61028e-20	8.50682e-19
ENSG00000031081	ARHGAP31	-1.64577	3.79726e-20	8.92423e-19
ENSG00000116350	SRSF4	-1.1033	3.85117e-20	9.03596e-19
ENSG00000183431	SF3A3	-1.00603	4.79235e-20	1.11498e-18
ENSG00000276410	HIST1H2BB	-2.05975	4.95994e-20	1.15276e-18
ENSG00000096070	BRPF3	-1.11548	5.1418e-20	1.19252e-18
ENSG00000205730	ITPRIPL2	-1.35832	6.35671e-20	1.46204e-18
ENSG00000145041	DCAF1	-1.2103	7.11847e-20	1.63048e-18
ENSG00000162613	FUBP1	-1.0912	8.05835e-20	1.84004e-18
ENSG00000137812	KNL1	-1.24588	9.5222e-20	2.16093e-18
ENSG00000100664	EIF5	-1.00936	9.93836e-20	2.25076e-18
ENSG00000079616	KIF22	-1.13367	1.09484e-19	2.47445e-18
ENSG00000145725	PPIP5K2	-1.54203	1.14114e-19	2.57383e-18
ENSG00000113569	NUP155	-1.22268	1.15681e-19	2.60653e-18
ENSG00000223496	EXOSC6	-1.09801	1.26018e-19	2.83081e-18
ENSG00000101365	IDH3B	-1.25317	1.63351e-19	3.64357e-18
ENSG00000109320	NFKB1	-1.82193	1.6987e-19	3.77756e-18
ENSG00000180198	RCC1	-1.14592	2.15785e-19	4.75564e-18
ENSG00000101158	NELFCD	-1.13506	2.24194e-19	4.93115e-18
ENSG00000129474	AJUBA	-1.38377	2.25047e-19	4.94483e-18
ENSG00000162614	NEXN	-2.41326	2.38861e-19	5.23296e-18
ENSG00000164294	GPX8	-1.69617	2.55569e-19	5.57144e-18
ENSG00000079999	KEAP1	-1.55865	2.56165e-19	5.57364e-18
ENSG00000174780	SRP72	-1.04354	3.05409e-19	6.61889e-18
ENSG00000198604	BAZ1A	-1.00825	3.12743e-19	6.7646e-18
ENSG00000051341	POLQ	-1.27472	5.40125e-19	1.15475e-17
ENSG00000105221	AKT2	-1.08235	5.50263e-19	1.17529e-17
ENSG00000156970	BUB1B	-1.18381	5.68382e-19	1.20933e-17
ENSG00000136699	SMPD4	-1.30048	6.17399e-19	1.30859e-17
ENSG00000168259	DNAJC7	-1.14078	8.96369e-19	1.88903e-17
ENSG00000132953	XPO4	-1.45906	9.10402e-19	1.91678e-17
ENSG00000090372	STRN4	-1.18987	9.27803e-19	1.94786e-17
ENSG00000166200	COPS2	-1.16677	9.71986e-19	2.03483e-17
ENSG00000113580	NR3C1	-1.06368	1.03618e-18	2.16308e-17
ENSG00000205250	E2F4	-1.24208	1.11067e-18	2.31641e-17
ENSG00000053372	MRTO4	-1.38796	1.15627e-18	2.40472e-17
ENSG00000178605	GTPBP6	-1.79353	1.22384e-18	2.54285e-17
ENSG00000126254	RBM42	-1.27669	1.2367e-18	2.56718e-17
ENSG00000068489	PRR11	-1.2691	1.5291e-18	3.15051e-17
ENSG00000106397	PLOD3	-1.00663	1.5763e-18	3.24173e-17
ENSG00000153885	KCTD15	-2.34924	1.84722e-18	3.79184e-17
ENSG00000138074	SLC5A6	-1.93033	1.8938e-18	3.88387e-17
ENSG00000274523	RCC1L	-1.68723	2.21922e-18	4.5261e-17
ENSG00000100216	TOMM22	-1.61475	2.29045e-18	4.66708e-17
ENSG00000130811	EIF3G	-1.0036	2.92921e-18	5.90884e-17
ENSG00000148719	DNAJB12	-1.41715	3.71332e-18	7.46337e-17
ENSG00000186185	KIF18B	-1.13313	3.86993e-18	7.76405e-17
ENSG00000111665	CDCA3	-1.57821	5.46949e-18	1.08649e-16
ENSG00000187778	MCRS1	-1.75651	5.79499e-18	1.14909e-16
ENSG00000183598	HIST2H3D	-2.04038	5.82719e-18	1.15444e-16
ENSG00000178999	AURKB	-1.25281	9.91462e-18	1.94507e-16
ENSG00000102317	RBM3	-1.34299	1.07068e-17	2.09123e-16
ENSG00000100519	PSMC6	-1.35468	1.10045e-17	2.14747e-16
ENSG00000061794	MRPS35	-1.40854	1.55055e-17	3.00729e-16
ENSG00000198000	NOL8	-1.07203	1.70354e-17	3.29246e-16
ENSG00000109113	RAB34	-1.10052	1.79094e-17	3.45537e-16
ENSG00000136930	PSMB7	-1.11243	1.95427e-17	3.76393e-16
ENSG00000149503	INCENP	-1.05329	2.10846e-17	4.05033e-16
ENSG00000076248	UNG	-1.15972	2.96144e-17	5.63513e-16
ENSG00000110104	CCDC86	-1.25436	3.50049e-17	6.63804e-16
ENSG00000145734	BDP1	-1.09358	3.5825e-17	6.78196e-16
ENSG00000163808	KIF15	-1.42214	3.63515e-17	6.87574e-16
ENSG00000170876	TMEM43	-1.06018	3.67741e-17	6.94974e-16
ENSG00000080986	NDC80	-1.78341	4.2775e-17	8.06318e-16
ENSG00000247315	ZCCHC3	-1.87108	4.47651e-17	8.42397e-16
ENSG00000103064	SLC7A6	-1.3532	4.79491e-17	9.00022e-16
ENSG00000108587	GOSR1	-1.37806	4.84161e-17	9.07248e-16
ENSG00000111247	RAD51AP1	-2.28726	4.93781e-17	9.24493e-16
ENSG00000100227	POLDIP3	-1.42228	4.97999e-17	9.30816e-16
ENSG00000074755	ZZEF1	-1.16312	5.91866e-17	1.10162e-15
ENSG00000223501	VPS52	-1.68099	6.85446e-17	1.26622e-15
ENSG00000143228	NUF2	-1.5918	7.09757e-17	1.30785e-15
ENSG00000156650	KAT6B	-1.41534	7.74332e-17	1.41858e-15
ENSG00000186660	ZFP91	-1.23054	9.02811e-17	1.6485e-15
ENSG00000161847	RAVER1	-1.36568	9.31824e-17	1.70008e-15
ENSG00000088205	DDX18	-1.13957	1.07206e-16	1.94472e-15
ENSG00000157168	NRG1	-1.20051	1.12792e-16	2.04104e-15
ENSG00000137693	YAP1	-1.05061	1.15784e-16	2.08496e-15
ENSG00000025800	KPNA6	-1.00297	1.16343e-16	2.09331e-15
ENSG00000133316	WDR74	-1.74573	1.21225e-16	2.17586e-15
ENSG00000180329	CCDC43	-1.6322	1.22737e-16	2.19766e-15
ENSG00000203814	HIST2H2BF	-2.41975	1.32886e-16	2.37746e-15
ENSG00000007923	DNAJC11	-1.19751	1.56786e-16	2.78481e-15
ENSG00000107949	BCCIP	-1.18297	1.60891e-16	2.85543e-15
ENSG00000108510	MED13	-1.01532	1.82644e-16	3.22599e-15
ENSG00000198586	TLK1	-1.32525	1.95797e-16	3.45279e-15
ENSG00000089220	PEBP1	-1.02445	1.96813e-16	3.46794e-15
ENSG00000135451	TROAP	-1.43882	2.12047e-16	3.72158e-15
ENSG00000112983	BRD8	-1.16475	2.23647e-16	3.91276e-15
ENSG00000105771	SMG9	-1.29006	2.37291e-16	4.13944e-15
ENSG00000133107	TRPC4	-2.07044	2.37963e-16	4.14685e-15
ENSG00000112742	TTK	-1.34941	2.4356e-16	4.24104e-15
ENSG00000213281	NRAS	-1.1057	2.73973e-16	4.75195e-15
ENSG00000130935	NOL11	-1.21336	2.94911e-16	5.1031e-15
ENSG00000023191	RNH1	-1.01661	3.19051e-16	5.49935e-15
ENSG00000129255	MPDU1	-2.14962	3.30643e-16	5.69473e-15
ENSG00000171241	SHCBP1	-1.2154	3.38211e-16	5.82055e-15
ENSG00000171792	RHNO1	-1.58198	3.54408e-16	6.08982e-15
ENSG00000182551	ADI1	-1.59636	3.70424e-16	6.36009e-15
ENSG00000101096	NFATC2	-1.50867	4.95768e-16	8.43376e-15
ENSG00000189079	ARID2	-1.3889	5.39058e-16	9.14211e-15
ENSG00000151923	TIAL1	-1.01908	5.44069e-16	9.22004e-15
ENSG00000122952	ZWINT	-1.05068	5.5247e-16	9.35525e-15
ENSG00000043143	JADE2	-1.8475	5.59622e-16	9.46911e-15
ENSG00000163930	BAP1	-1.03382	6.19816e-16	1.04239e-14
ENSG00000213619	NDUFS3	-1.76618	6.63979e-16	1.11582e-14
ENSG00000013275	PSMC4	-1.05234	6.72955e-16	1.13004e-14
ENSG00000141736	ERBB2	-1.46573	6.95694e-16	1.1647e-14
ENSG00000133393	FOPNL	-1.49254	6.97959e-16	1.1676e-14
ENSG00000109920	FNBP4	-1.24872	7.05938e-16	1.18006e-14
ENSG00000104320	NBN	-1.22332	7.87019e-16	1.31065e-14
ENSG00000071655	MBD3	-1.50059	8.00122e-16	1.33047e-14
ENSG00000165916	PSMC3	-1.14033	8.28827e-16	1.37511e-14
ENSG00000159128	IFNGR2	-1.13678	8.59942e-16	1.42566e-14
ENSG00000108773	KAT2A	-1.37177	8.86438e-16	1.46813e-14
ENSG00000127804	METTL16	-1.20949	9.21669e-16	1.52344e-14
ENSG00000120733	KDM3B	-1.10598	9.35959e-16	1.5459e-14
ENSG00000197702	PARVA	-1.03095	1.19075e-15	1.95507e-14
ENSG00000135905	DOCK10	-1.38104	1.40852e-15	2.2973e-14
ENSG00000072121	ZFYVE26	-1.15395	1.51163e-15	2.46003e-14
ENSG00000107816	LZTS2	-1.60648	1.6612e-15	2.6975e-14
ENSG00000049449	RCN1	-1.1833	1.91613e-15	3.10691e-14
ENSG00000159692	CTBP1	-1.0161	2.50036e-15	4.0306e-14
ENSG00000048162	NOP16	-1.44716	2.50911e-15	4.04176e-14
ENSG00000115307	AUP1	-1.05523	2.53218e-15	4.07301e-14
ENSG00000137815	RTF1	-1.0202	2.61743e-15	4.19793e-14
ENSG00000157540	DYRK1A	-1.00454	2.81473e-15	4.50785e-14
ENSG00000144642	RBMS3	-2.28208	2.82995e-15	4.52895e-14
ENSG00000141994	DUS3L	-2.44258	3.13742e-15	4.99933e-14
ENSG00000143436	MRPL9	-1.5306	3.65386e-15	5.79723e-14
ENSG00000172466	ZNF24	-1.22889	4.34647e-15	6.85683e-14
ENSG00000196363	WDR5	-1.05011	4.56443e-15	7.17005e-14
ENSG00000136827	TOR1A	-1.50955	5.95471e-15	9.26851e-14
ENSG00000111676	ATN1	-1.65397	6.68852e-15	1.03597e-13
ENSG00000161021	MAML1	-1.14773	6.77813e-15	1.04912e-13
ENSG00000130764	LRRC47	-1.35601	9.71026e-15	1.47918e-13
ENSG00000079387	SENP1	-1.3808	1.35125e-14	2.04014e-13
ENSG00000100029	PES1	-1.12128	1.42643e-14	2.14925e-13
ENSG00000138182	KIF20B	-1.02811	1.67093e-14	2.50063e-13
ENSG00000036549	AC118549.1	-1.17869	2.00281e-14	2.98521e-13
ENSG00000167088	SNRPD1	-1.08062	2.02283e-14	3.01303e-13
ENSG00000129187	DCTD	-1.3897	2.0887e-14	3.10072e-13
ENSG00000144554	FANCD2	-1.04559	2.25627e-14	3.33605e-13
ENSG00000150630	VEGFC	-1.59237	2.32748e-14	3.43905e-13
ENSG00000264301	LINC01444	-2.83247	2.46428e-14	3.63876e-13
ENSG00000175826	CTDNEP1	-1.26579	2.78982e-14	4.09488e-13
ENSG00000275221	HIST1H2AK	-2.47888	2.96032e-14	4.33881e-13
ENSG00000136504	KAT7	-1.23877	3.01678e-14	4.4163e-13
ENSG00000153107	ANAPC1	-1.20652	3.09627e-14	4.52668e-13
ENSG00000165934	CPSF2	-1.42853	3.27409e-14	4.7772e-13
ENSG00000167770	OTUB1	-1.26496	3.30675e-14	4.82049e-13
ENSG00000111581	NUP107	-1.08963	3.33692e-14	4.85926e-13
ENSG00000168005	SPINDOC	-1.43852	3.85952e-14	5.58358e-13
ENSG00000103429	BFAR	-1.18846	4.02061e-14	5.80525e-13
ENSG00000120616	EPC1	-2.6148	4.3428e-14	6.25008e-13
ENSG00000024526	DEPDC1	-1.29446	4.46634e-14	6.41121e-13
ENSG00000140105	WARS	-1.12613	4.55919e-14	6.54025e-13
ENSG00000142731	PLK4	-1.59407	4.93914e-14	7.04429e-13
ENSG00000134138	MEIS2	-1.04729	6.64729e-14	9.38972e-13
ENSG00000061936	SFSWAP	-1.11999	6.72923e-14	9.49336e-13
ENSG00000166855	CLPX	-1.23952	6.83556e-14	9.63723e-13
ENSG00000058600	POLR3E	-1.23844	7.51221e-14	1.0571e-12
ENSG00000120896	SORBS3	-1.22361	7.71435e-14	1.08348e-12
ENSG00000157657	ZNF618	-1.15067	8.30177e-14	1.16157e-12
ENSG00000197714	ZNF460	-1.15329	8.43044e-14	1.17808e-12
ENSG00000184634	MED12	-1.27641	9.01071e-14	1.25758e-12
ENSG00000176946	THAP4	-1.31122	9.15966e-14	1.27756e-12
ENSG00000099290	WASHC2A	-1.53989	9.7802e-14	1.35984e-12
ENSG00000048649	RSF1	-1.16723	1.1231e-13	1.55085e-12
ENSG00000011451	WIZ	-1.06438	1.19457e-13	1.64645e-12
ENSG00000161618	ALDH16A1	-1.90063	1.38867e-13	1.90332e-12
ENSG00000092140	G2E3	-1.3725	1.40969e-13	1.92975e-12
ENSG00000090447	TFAP4	-1.56074	1.43838e-13	1.9678e-12
ENSG00000113621	TXNDC15	-1.51728	1.75477e-13	2.38006e-12
ENSG00000185236	RAB11B	-1.16209	1.86661e-13	2.52866e-12
ENSG00000163125	RPRD2	-1.16877	2.0691e-13	2.79442e-12
ENSG00000165156	ZHX1	-1.15304	2.21579e-13	2.98707e-12
ENSG00000106244	PDAP1	-1.0004	2.25248e-13	3.03283e-12
ENSG00000125445	MRPS7	-1.28643	2.33896e-13	3.14736e-12
ENSG00000173457	PPP1R14B	-1.6358	2.3611e-13	3.17523e-12
ENSG00000254726	MEX3A	-1.69967	2.36838e-13	3.18309e-12
ENSG00000181104	F2R	-1.05609	2.41363e-13	3.24193e-12
ENSG00000221963	APOL6	-1.1748	2.4795e-13	3.32235e-12
ENSG00000151576	QTRT2	-1.25014	2.68916e-13	3.58809e-12
ENSG00000163798	SLC4A1AP	-1.435	2.96152e-13	3.93962e-12
ENSG00000234456	MAGI2-AS3	-1.77417	3.08364e-13	4.08734e-12
ENSG00000162819	BROX	-1.07289	3.13176e-13	4.14369e-12
ENSG00000163507	CIP2A	-1.16169	3.48312e-13	4.59486e-12
ENSG00000176542	USF3	-1.20948	3.51439e-13	4.63059e-12
ENSG00000102858	MGRN1	-1.04261	3.59113e-13	4.72352e-12
ENSG00000151553	FAM160B1	-1.87699	3.97906e-13	5.21801e-12
ENSG00000175390	EIF3F	-1.05458	4.13443e-13	5.41215e-12
ENSG00000126461	SCAF1	-1.01727	4.59665e-13	5.99949e-12
ENSG00000121152	NCAPH	-1.06974	4.81882e-13	6.27836e-12
ENSG00000196141	SPATS2L	-1.04485	5.07645e-13	6.60237e-12
ENSG00000166503	HDGFL3	-1.22301	5.45386e-13	7.08075e-12
ENSG00000100281	HMGXB4	-1.37477	5.71041e-13	7.39648e-12
ENSG00000130414	NDUFA10	-1.02513	5.88778e-13	7.61732e-12
ENSG00000117751	PPP1R8	-1.52612	5.97355e-13	7.71926e-12
ENSG00000129484	PARP2	-1.23795	6.02352e-13	7.7793e-12
ENSG00000175334	BANF1	-1.58329	6.08306e-13	7.85161e-12
ENSG00000169679	BUB1	-1.11211	6.76577e-13	8.67165e-12
ENSG00000176046	NUPR1	-2.36658	7.18488e-13	9.17222e-12
ENSG00000242125	SNHG3	-1.14436	7.25226e-13	9.24758e-12
ENSG00000089022	MAPKAPK5	-1.20024	7.69277e-13	9.79799e-12
ENSG00000154237	LRRK1	-1.65757	8.47887e-13	1.07498e-11
ENSG00000113721	PDGFRB	-1.04732	9.26761e-13	1.17296e-11
ENSG00000155254	MARVELD1	-1.24531	9.58421e-13	1.21165e-11
ENSG00000138614	INTS14	-1.51555	9.64821e-13	1.21904e-11
ENSG00000139746	RBM26	-1.14306	1.02596e-12	1.29407e-11
ENSG00000064726	BTBD1	-1.13639	1.0449e-12	1.31497e-11
ENSG00000166451	CENPN	-1.16837	1.0767e-12	1.35345e-11
ENSG00000116830	TTF2	-1.13438	1.09279e-12	1.3729e-11
ENSG00000116898	MRPS15	-1.11787	1.14082e-12	1.43e-11
ENSG00000165525	NEMF	-1.06897	1.2036e-12	1.50529e-11
ENSG00000259807	AC009093.1	-2.86742	1.21865e-12	1.52325e-11
ENSG00000196313	POM121	-1.25867	1.25459e-12	1.56463e-11
ENSG00000117362	APH1A	-1.37691	1.27965e-12	1.59499e-11
ENSG00000183751	TBL3	-1.15405	1.28194e-12	1.59694e-11
ENSG00000132434	LANCL2	-2.31826	1.3074e-12	1.62775e-11
ENSG00000105821	DNAJC2	-1.15768	1.51082e-12	1.87049e-11
ENSG00000179091	CYC1	-1.12213	1.5143e-12	1.87375e-11
ENSG00000196700	ZNF512B	-1.34547	1.7507e-12	2.15423e-11
ENSG00000181472	ZBTB2	-1.56552	1.81827e-12	2.2349e-11
ENSG00000134852	CLOCK	-1.05785	1.82082e-12	2.23606e-11
ENSG00000100296	THOC5	-1.04857	1.85881e-12	2.28093e-11
ENSG00000126804	ZBTB1	-1.37779	1.86847e-12	2.29151e-11
ENSG00000121022	COPS5	-1.35149	2.06836e-12	2.53106e-11
ENSG00000215193	PEX26	-1.01543	2.45037e-12	2.98369e-11
ENSG00000100726	TELO2	-1.15862	2.47082e-12	3.00694e-11
ENSG00000168078	PBK	-1.49246	2.53536e-12	3.08379e-11
ENSG00000066697	MSANTD3	-1.27761	2.55075e-12	3.1008e-11
ENSG00000102390	PBDC1	-1.90899	2.60907e-12	3.16822e-11
ENSG00000170265	ZNF282	-1.24159	2.66719e-12	3.23702e-11
ENSG00000169967	MAP3K2	-1.08964	2.77284e-12	3.36155e-11
ENSG00000105671	DDX49	-1.221	3.00489e-12	3.62699e-11
ENSG00000143222	UFC1	-2.02588	3.01384e-12	3.63581e-11
ENSG00000162377	COA7	-1.24495	3.15688e-12	3.80423e-11
ENSG00000079313	REXO1	-1.15731	3.30737e-12	3.97692e-11
ENSG00000100425	BRD1	-1.23515	3.32968e-12	4.00158e-11
ENSG00000181827	RFX7	-1.0061	3.63066e-12	4.35149e-11
ENSG00000049192	ADAMTS6	-1.21661	3.67017e-12	4.39646e-11
ENSG00000100395	L3MBTL2	-1.55277	3.76065e-12	4.49999e-11
ENSG00000132664	POLR3F	-1.49837	3.89425e-12	4.64979e-11
ENSG00000275714	HIST1H3A	-1.66419	4.07404e-12	4.85662e-11
ENSG00000124813	RUNX2	-1.36224	4.84811e-12	5.74536e-11
ENSG00000089048	ESF1	-1.05992	4.85833e-12	5.75439e-11
ENSG00000139718	SETD1B	-1.10403	4.96578e-12	5.85972e-11
ENSG00000160072	ATAD3B	-1.59534	5.61647e-12	6.58545e-11
ENSG00000145919	BOD1	-1.06485	5.69743e-12	6.67685e-11
ENSG00000184281	TSSC4	-2.40396	5.7324e-12	6.71427e-11
ENSG00000063601	MTMR1	-1.80584	5.92777e-12	6.93211e-11
ENSG00000171206	TRIM8	-1.30052	6.11711e-12	7.14599e-11
ENSG00000082516	GEMIN5	-1.00036	6.91135e-12	8.02724e-11
ENSG00000182628	SKA2	-1.01277	7.09708e-12	8.22571e-11
ENSG00000231405	AL008638.1	-3.28068	7.94589e-12	9.15679e-11
ENSG00000122140	MRPS2	-1.04279	8.06417e-12	9.27861e-11
ENSG00000187240	DYNC2H1	-1.16699	8.19334e-12	9.42234e-11
ENSG00000116459	ATP5PB	-1.34695	9.97808e-12	1.14273e-10
ENSG00000166797	CIAO2A	-1.28271	1.00217e-11	1.14714e-10
ENSG00000112029	FBXO5	-1.03657	1.1444e-11	1.30186e-10
ENSG00000133773	CCDC59	-1.74111	1.15605e-11	1.31313e-10
ENSG00000140365	COMMD4	-1.45961	1.15608e-11	1.31313e-10
ENSG00000180340	FZD2	-1.33505	1.20449e-11	1.36532e-10
ENSG00000198522	GPN1	-1.92327	1.21741e-11	1.37923e-10
ENSG00000198356	GET3	-1.1141	1.30251e-11	1.47115e-10
ENSG00000178409	BEND3	-1.97605	1.35443e-11	1.52358e-10
ENSG00000008311	AASS	-1.44735	1.4824e-11	1.66415e-10
ENSG00000226950	DANCR	-1.61322	1.4965e-11	1.67658e-10
ENSG00000173917	HOXB2	-2.07966	1.52003e-11	1.6995e-10
ENSG00000149182	ARFGAP2	-1.33662	1.66134e-11	1.85375e-10
ENSG00000120254	MTHFD1L	-1.21353	1.87528e-11	2.08617e-10
ENSG00000131023	LATS1	-1.05971	2.05643e-11	2.27739e-10
ENSG00000091640	SPAG7	-1.79153	2.56969e-11	2.82743e-10
ENSG00000204856	FAM216A	-1.72791	2.71806e-11	2.98327e-10
ENSG00000136463	TACO1	-1.85189	2.7281e-11	2.99069e-10
ENSG00000184838	PRR16	-1.87344	2.81245e-11	3.07619e-10
ENSG00000151702	FLI1	-1.57269	3.45177e-11	3.74037e-10
ENSG00000275023	MLLT6	-1.0108	5.14539e-11	5.50025e-10
ENSG00000166582	CENPV	-1.12053	5.32454e-11	5.68353e-10
ENSG00000121058	COIL	-1.53895	5.36305e-11	5.72188e-10
ENSG00000161888	SPC24	-1.30845	5.39717e-11	5.7555e-10
ENSG00000160193	WDR4	-1.20042	5.93821e-11	6.30817e-10
ENSG00000173621	LRFN4	-1.77024	6.72768e-11	7.10593e-10
ENSG00000106785	TRIM14	-1.09665	6.99962e-11	7.37207e-10
ENSG00000132478	UNK	-1.58173	7.16047e-11	7.52359e-10
ENSG00000162733	DDR2	-1.05175	7.24311e-11	7.60321e-10
ENSG00000116251	RPL22	-1.39429	7.32769e-11	7.68471e-10
ENSG00000164109	MAD2L1	-1.03719	7.56498e-11	7.91856e-10
ENSG00000116001	TIA1	-1.20507	8.11662e-11	8.45602e-10
ENSG00000124006	OBSL1	-1.16432	8.22439e-11	8.56024e-10
ENSG00000169607	CKAP2L	-1.00859	9.78284e-11	1.01252e-09
ENSG00000198015	MRPL42	-1.00566	1.03041e-10	1.06498e-09
ENSG00000128191	DGCR8	-1.10926	1.08806e-10	1.12351e-09
ENSG00000272886	DCP1A	-1.26207	1.20314e-10	1.23831e-09
ENSG00000033050	ABCF2	-1.13418	1.2324e-10	1.26783e-09
ENSG00000125877	ITPA	-1.49967	1.24056e-10	1.27504e-09
ENSG00000156853	ZNF689	-1.49599	1.24876e-10	1.28287e-09
ENSG00000159063	ALG8	-1.52593	1.26248e-10	1.29637e-09
ENSG00000140691	ARMC5	-1.74807	1.28151e-10	1.31347e-09
ENSG00000268205	AC005261.1	-1.49057	1.30921e-10	1.33876e-09
ENSG00000179409	GEMIN4	-1.04286	1.32477e-10	1.35218e-09
ENSG00000160818	GPATCH4	-1.16835	1.41475e-10	1.44137e-09
ENSG00000058804	NDC1	-1.17662	1.454e-10	1.47999e-09
ENSG00000196739	COL27A1	-1.0099	1.45643e-10	1.48179e-09
ENSG00000169410	PTPN9	-1.32031	1.53633e-10	1.55949e-09
ENSG00000196453	ZNF777	-1.34756	1.6038e-10	1.62426e-09
ENSG00000099800	TIMM13	-1.06145	1.84951e-10	1.86288e-09
ENSG00000213593	TMX2	-1.08151	1.87876e-10	1.88977e-09
ENSG00000187325	TAF9B	-1.41369	1.91366e-10	1.92225e-09
ENSG00000163482	STK36	-1.49704	2.23454e-10	2.2224e-09
ENSG00000146872	TLK2	-1.3021	2.27666e-10	2.26327e-09
ENSG00000132669	RIN2	-1.12216	2.35178e-10	2.33376e-09
ENSG00000110237	ARHGEF17	-1.32616	2.53381e-10	2.50878e-09
ENSG00000142409	ZNF787	-1.60397	2.62429e-10	2.59142e-09
ENSG00000140451	PIF1	-1.69211	2.93133e-10	2.88048e-09
ENSG00000091651	ORC6	-1.00738	2.99368e-10	2.93914e-09
ENSG00000087077	TRIP6	-1.33404	3.05471e-10	2.99111e-09
ENSG00000173327	MAP3K11	-1.02101	3.0875e-10	3.02187e-09
ENSG00000172661	WASHC2C	-1.62526	3.30828e-10	3.22514e-09
ENSG00000118707	TGIF2	-1.28165	3.52496e-10	3.42883e-09
ENSG00000080823	MOK	-1.99307	3.56072e-10	3.46209e-09
ENSG00000074219	TEAD2	-1.53852	3.77803e-10	3.66373e-09
ENSG00000136709	WDR33	-1.01443	3.88351e-10	3.75943e-09
ENSG00000278637	HIST1H4A	-3.06627	3.94641e-10	3.81699e-09
ENSG00000139734	DIAPH3	-1.1018	4.07267e-10	3.93396e-09
ENSG00000089050	RBBP9	-1.05602	4.10853e-10	3.96341e-09
ENSG00000213390	ARHGAP19	-1.86277	4.60601e-10	4.42213e-09
ENSG00000100416	TRMU	-1.16612	4.66673e-10	4.47849e-09
ENSG00000163378	EOGT	-1.31666	5.00901e-10	4.79035e-09
ENSG00000127870	RNF6	-1.13173	5.40324e-10	5.14294e-09
ENSG00000160124	CCDC58	-1.84942	5.42908e-10	5.16532e-09
ENSG00000173638	SLC19A1	-1.20665	5.7503e-10	5.45454e-09
ENSG00000162385	MAGOH	-1.40441	5.83812e-10	5.52836e-09
ENSG00000166250	CLMP	-1.22067	5.96456e-10	5.64327e-09
ENSG00000112144	ICK	-1.22613	6.0354e-10	5.70786e-09
ENSG00000169718	DUS1L	-1.04904	6.40838e-10	6.04254e-09
ENSG00000127554	GFER	-1.32628	6.9163e-10	6.49933e-09
ENSG00000185324	CDK10	-1.10781	7.60315e-10	7.10858e-09
ENSG00000118855	MFSD1	-1.21302	7.69775e-10	7.19095e-09
ENSG00000160352	ZNF714	-1.41029	7.73102e-10	7.21898e-09
ENSG00000141002	TCF25	-1.00461	8.07159e-10	7.52431e-09
ENSG00000143772	ITPKB	-1.97643	8.76398e-10	8.11172e-09
ENSG00000183814	LIN9	-1.89209	8.81147e-10	8.14886e-09
ENSG00000101639	CEP192	-1.18974	9.06443e-10	8.36533e-09
ENSG00000205084	TMEM231	-1.7722	1.03657e-09	9.51073e-09
ENSG00000188725	SMIM15	-1.09615	1.07276e-09	9.81433e-09
ENSG00000120334	CENPL	-1.57557	1.10248e-09	1.00821e-08
ENSG00000135999	EPC2	-1.34734	1.12776e-09	1.02962e-08
ENSG00000007520	TSR3	-1.14953	1.34416e-09	1.21419e-08
ENSG00000182180	MRPS16	-1.00359	1.60205e-09	1.43776e-08
ENSG00000176170	SPHK1	-1.15488	1.62111e-09	1.45368e-08
ENSG00000161692	DBF4B	-1.17431	1.63702e-09	1.46676e-08
ENSG00000185900	POMK	-1.4962	1.64755e-09	1.4756e-08
ENSG00000006695	COX10	-1.33063	1.82169e-09	1.62565e-08
ENSG00000101945	SUV39H1	-1.59874	2.18215e-09	1.93252e-08
ENSG00000162623	TYW3	-1.34343	2.50612e-09	2.20445e-08
ENSG00000172977	KAT5	-1.61799	2.57246e-09	2.26012e-08
ENSG00000182307	C8orf33	-1.24017	2.60138e-09	2.28462e-08
ENSG00000198920	KIAA0753	-1.21188	2.69941e-09	2.36508e-08
ENSG00000113593	PPWD1	-1.39413	2.76334e-09	2.41631e-08
ENSG00000132603	NIP7	-1.08159	2.83072e-09	2.47036e-08
ENSG00000167182	SP2	-1.32995	2.96734e-09	2.58551e-08
ENSG00000155959	VBP1	-1.28206	3.13194e-09	2.72464e-08
ENSG00000111596	CNOT2	-1.09161	3.13344e-09	2.72488e-08
ENSG00000172239	PAIP1	-1.01469	3.3135e-09	2.87752e-08
ENSG00000127564	PKMYT1	-1.01897	3.43144e-09	2.97467e-08
ENSG00000175505	CLCF1	-3.57929	3.53863e-09	3.064e-08
ENSG00000164045	CDC25A	-1.0552	3.54234e-09	3.06601e-08
ENSG00000110066	KMT5B	-1.28863	3.63522e-09	3.14027e-08
ENSG00000125450	NUP85	-1.10992	3.70819e-09	3.19707e-08
ENSG00000173264	GPR137	-1.17981	3.75599e-09	3.23702e-08
ENSG00000167965	MLST8	-1.16243	3.77616e-09	3.25314e-08
ENSG00000103544	VPS35L	-1.26589	3.83296e-09	3.30078e-08
ENSG00000149823	VPS51	-1.55175	4.22807e-09	3.61853e-08
ENSG00000160094	ZNF362	-1.39364	4.28657e-09	3.66576e-08
ENSG00000106459	NRF1	-1.76508	4.56134e-09	3.88723e-08
ENSG00000129460	NGDN	-1.24485	4.83092e-09	4.10906e-08
ENSG00000135632	SMYD5	-1.42192	5.25946e-09	4.45305e-08
ENSG00000159263	SIM2	-1.034	5.42544e-09	4.58307e-08
ENSG00000198466	ZNF587	-1.07384	5.49793e-09	4.64077e-08
ENSG00000166902	MRPL16	-1.24973	5.64683e-09	4.75558e-08
ENSG00000021826	CPS1	-1.43595	5.75996e-09	4.84532e-08
ENSG00000111845	PAK1IP1	-1.06061	5.88193e-09	4.93855e-08
ENSG00000163935	SFMBT1	-1.31479	5.9527e-09	4.99607e-08
ENSG00000239672	NME1	-1.04171	6.67864e-09	5.57787e-08
ENSG00000132313	MRPL35	-1.17925	6.80106e-09	5.67369e-08
ENSG00000152253	SPC25	-1.75055	6.87107e-09	5.72779e-08
ENSG00000167695	TLCD3A	-1.90746	9.17563e-09	7.54944e-08
ENSG00000086200	IPO11	-1.15936	9.35196e-09	7.68596e-08
ENSG00000198718	TOGARAM1	-1.29538	9.42075e-09	7.73675e-08
ENSG00000112992	NNT	-1.2096	1.00384e-08	8.22573e-08
ENSG00000064703	DDX20	-1.16817	1.03227e-08	8.43995e-08
ENSG00000101452	DHX35	-1.09067	1.07987e-08	8.81611e-08
ENSG00000133027	PEMT	-1.81375	1.14154e-08	9.27854e-08
ENSG00000100387	RBX1	-1.49711	1.14729e-08	9.3218e-08
ENSG00000204304	PBX2	-1.50819	1.25485e-08	1.01436e-07
ENSG00000075336	TIMM21	-1.38755	1.38102e-08	1.1123e-07
ENSG00000144659	SLC25A38	-1.16358	1.44929e-08	1.16348e-07
ENSG00000172943	PHF8	-1.01932	1.51756e-08	1.21652e-07
ENSG00000040633	PHF23	-1.03851	1.54703e-08	1.23924e-07
ENSG00000166171	DPCD	-2.86291	1.63494e-08	1.30777e-07
ENSG00000119041	GTF3C3	-1.0617	1.7039e-08	1.36097e-07
ENSG00000100836	PABPN1	-1.14844	1.70957e-08	1.36501e-07
ENSG00000110711	AIP	-1.19866	1.88997e-08	1.49985e-07
ENSG00000148384	INPP5E	-1.40125	1.94705e-08	1.54239e-07
ENSG00000150316	CWC15	-1.21849	2.0674e-08	1.63247e-07
ENSG00000167118	URM1	-1.11141	2.21778e-08	1.74375e-07
ENSG00000104611	SH2D4A	-1.16085	2.30218e-08	1.80819e-07
ENSG00000225648	SBDSP1	-1.34139	2.52908e-08	1.97578e-07
ENSG00000175970	UNC119B	-1.13269	2.64773e-08	2.06422e-07
ENSG00000108506	INTS2	-1.0091	2.71128e-08	2.11079e-07
ENSG00000111203	ITFG2	-1.13711	2.71487e-08	2.11137e-07
ENSG00000198837	DENND4B	-1.07195	2.85635e-08	2.21439e-07
ENSG00000105676	ARMC6	-1.14544	2.88797e-08	2.23578e-07
ENSG00000164219	PGGT1B	-1.47978	3.12607e-08	2.41504e-07
ENSG00000120699	EXOSC8	-1.59017	3.13155e-08	2.41844e-07
ENSG00000139546	TARBP2	-1.62407	3.20087e-08	2.46853e-07
ENSG00000196787	HIST1H2AG	-1.87175	3.47381e-08	2.6688e-07
ENSG00000147316	MCPH1	-1.23877	3.55124e-08	2.72356e-07
ENSG00000155545	MIER3	-1.30945	3.55455e-08	2.72516e-07
ENSG00000160695	VPS11	-1.35015	3.57732e-08	2.74166e-07
ENSG00000085274	MYNN	-1.40008	3.73937e-08	2.8619e-07
ENSG00000143486	EIF2D	-1.32381	3.91705e-08	2.99065e-07
ENSG00000108826	MRPL27	-1.15351	3.94189e-08	3.00857e-07
ENSG00000177370	TIMM22	-1.21909	4.34943e-08	3.29691e-07
ENSG00000182952	HMGN4	-1.30925	4.49808e-08	3.40609e-07
ENSG00000177548	RABEP2	-1.30608	4.5146e-08	3.41742e-07
ENSG00000099284	H2AFY2	-1.4683	4.70508e-08	3.54827e-07
ENSG00000277161	PIGW	-1.34999	4.98669e-08	3.74661e-07
ENSG00000137100	DCTN3	-1.28832	5.32004e-08	3.9876e-07
ENSG00000125741	OPA3	-1.04393	5.37128e-08	4.02193e-07
ENSG00000183955	KMT5A	-1.0517	5.44684e-08	4.07299e-07
ENSG00000178307	TMEM11	-1.14165	5.52829e-08	4.13111e-07
ENSG00000146963	LUC7L2	-1.16732	5.6592e-08	4.21897e-07
ENSG00000146066	HIGD2A	-1.21041	5.89899e-08	4.3874e-07
ENSG00000198746	GPATCH3	-1.95158	6.02416e-08	4.47149e-07
ENSG00000130348	QRSL1	-1.31562	6.39191e-08	4.73334e-07
ENSG00000110063	DCPS	-1.45814	6.45239e-08	4.77494e-07
ENSG00000153006	SREK1IP1	-1.47479	6.88576e-08	5.08375e-07
ENSG00000156502	SUPV3L1	-1.12909	6.89422e-08	5.08831e-07
ENSG00000123080	CDKN2C	-1.28406	7.15256e-08	5.26669e-07
ENSG00000163104	SMARCAD1	-1.07741	7.37992e-08	5.42869e-07
ENSG00000132005	RFX1	-1.23708	7.73529e-08	5.67314e-07
ENSG00000115207	GTF3C2	-1.12096	7.77844e-08	5.7029e-07
ENSG00000176692	FOXC2	-1.04908	8.18611e-08	5.98199e-07
ENSG00000100023	PPIL2	-1.03	8.5884e-08	6.25761e-07
ENSG00000151612	ZNF827	-1.08469	8.92257e-08	6.48379e-07
ENSG00000072571	HMMR	-1.27739	8.9276e-08	6.48532e-07
ENSG00000158406	HIST1H4H	-1.40157	8.97073e-08	6.51451e-07
ENSG00000231290	APCDD1L-DT	-1.3389	9.12371e-08	6.61476e-07
ENSG00000156256	USP16	-1.01343	9.21012e-08	6.67304e-07
ENSG00000161996	WDR90	-1.14056	9.80282e-08	7.08162e-07
ENSG00000167515	TRAPPC2L	-1.26513	9.90333e-08	7.14724e-07
ENSG00000205765	C5orf51	-1.13938	1.03037e-07	7.41688e-07
ENSG00000128602	SMO	-1.29733	1.05218e-07	7.57142e-07
ENSG00000131116	ZNF428	-1.74579	1.05886e-07	7.617e-07
ENSG00000166938	DIS3L	-1.2121	1.06133e-07	7.63224e-07
ENSG00000095485	CWF19L1	-1.35267	1.06588e-07	7.65754e-07
ENSG00000154727	GABPA	-1.21307	1.13058e-07	8.10395e-07
ENSG00000170689	HOXB9	-1.29208	1.20902e-07	8.64107e-07
ENSG00000100410	PHF5A	-1.19816	1.22773e-07	8.76342e-07
ENSG00000119953	SMNDC1	-1.02539	1.25488e-07	8.94572e-07
ENSG00000198783	ZNF830	-1.65494	1.2694e-07	9.04051e-07
ENSG00000177602	HASPIN	-1.15551	1.2919e-07	9.1919e-07
ENSG00000160767	FAM189B	-1.11685	1.41355e-07	1.0022e-06
ENSG00000103978	TMEM87A	-1.04085	1.42572e-07	1.01018e-06
ENSG00000056972	TRAF3IP2	-1.62179	1.48737e-07	1.05084e-06
ENSG00000272841	AL139393.3	-3.86756	1.56633e-07	1.10416e-06
ENSG00000185163	DDX51	-1.73266	1.68557e-07	1.18444e-06
ENSG00000115163	CENPA	-1.44898	1.71809e-07	1.20614e-06
ENSG00000139437	TCHP	-1.1428	1.75748e-07	1.23302e-06
ENSG00000146966	DENND2A	-1.33531	1.82046e-07	1.27358e-06
ENSG00000115234	SNX17	-1.1885	1.82888e-07	1.2789e-06
ENSG00000107815	TWNK	-1.06167	1.87988e-07	1.31094e-06
ENSG00000157693	TMEM268	-1.08695	1.88813e-07	1.31593e-06
ENSG00000112186	CAP2	-1.32538	1.92325e-07	1.33872e-06
ENSG00000172167	MTBP	-1.28981	1.9629e-07	1.36503e-06
ENSG00000116922	C1orf109	-1.16103	2.02115e-07	1.40246e-06
ENSG00000181873	IBA57	-1.54317	2.11851e-07	1.46405e-06
ENSG00000143093	STRIP1	-1.05341	2.24023e-07	1.54096e-06
ENSG00000173209	AHSA2P	-1.20151	2.25587e-07	1.55027e-06
ENSG00000198680	TUSC1	-1.5127	2.39102e-07	1.63807e-06
ENSG00000131876	SNRPA1	-1.01684	2.42132e-07	1.65677e-06
ENSG00000129810	SGO1	-1.12642	2.51514e-07	1.71779e-06
ENSG00000281398	SNHG4	-1.52619	2.55783e-07	1.74533e-06
ENSG00000091009	RBM27	-1.34413	2.59449e-07	1.76926e-06
ENSG00000132017	DCAF15	-1.04098	2.87861e-07	1.95278e-06
ENSG00000113460	BRIX1	-1.00173	3.24994e-07	2.18993e-06
ENSG00000139131	YARS2	-1.65175	3.49269e-07	2.34708e-06
ENSG00000180011	ZADH2	-1.45754	3.5749e-07	2.39835e-06
ENSG00000203993	ARRDC1-AS1	-1.66279	3.62265e-07	2.42786e-06
ENSG00000118246	FASTKD2	-1.11027	3.70896e-07	2.48112e-06
ENSG00000177728	TMEM94	-1.14868	3.90906e-07	2.60788e-06
ENSG00000103174	NAGPA	-1.44468	3.97679e-07	2.64828e-06
ENSG00000165512	ZNF22	-1.0006	4.30427e-07	2.8552e-06
ENSG00000122085	MTERF4	-1.27498	4.39938e-07	2.9148e-06
ENSG00000186684	CYP27C1	-1.99616	4.73586e-07	3.12651e-06
ENSG00000143258	USP21	-1.4326	4.75027e-07	3.1351e-06
ENSG00000140548	ZNF710	-2.10235	4.89837e-07	3.22898e-06
ENSG00000120833	SOCS2	-1.02844	5.02542e-07	3.30978e-06
ENSG00000174606	ANGEL2	-1.02181	5.07146e-07	3.33614e-06
ENSG00000142655	PEX14	-1.28583	5.10546e-07	3.35651e-06
ENSG00000150776	NKAPD1	-1.03986	5.13125e-07	3.37246e-06
ENSG00000153015	CWC27	-1.124	5.14879e-07	3.38299e-06
ENSG00000158773	USF1	-1.09007	5.18149e-07	3.40044e-06
ENSG00000127993	RBM48	-1.85752	5.34042e-07	3.49458e-06
ENSG00000138772	ANXA3	-1.31535	5.53141e-07	3.61402e-06
ENSG00000162517	PEF1	-1.01949	6.06997e-07	3.9519e-06
ENSG00000169857	AVEN	-1.83235	6.55843e-07	4.25491e-06
ENSG00000167595	PROSER3	-1.05665	6.9416e-07	4.48641e-06
ENSG00000214113	LYRM4	-1.29661	7.04353e-07	4.54699e-06
ENSG00000121864	ZNF639	-1.09713	7.24485e-07	4.66607e-06
ENSG00000187954	CYHR1	-1.02195	8.39897e-07	5.3657e-06
ENSG00000168434	COG7	-1.28946	8.5001e-07	5.42405e-06
ENSG00000135390	ATP5MC2	-1.0483	8.75683e-07	5.57823e-06
ENSG00000159055	MIS18A	-1.11839	8.7681e-07	5.5838e-06
ENSG00000144524	COPS7B	-1.01757	9.4778e-07	6.00984e-06
ENSG00000111196	MAGOHB	-1.13293	1.01191e-06	6.40366e-06
ENSG00000171016	PYGO1	-1.17594	1.0222e-06	6.46694e-06
ENSG00000167447	SMG8	-1.01938	1.02811e-06	6.50244e-06
ENSG00000244486	SCARF2	-1.51601	1.05283e-06	6.64365e-06
ENSG00000075188	NUP37	-1.28094	1.1067e-06	6.96567e-06
ENSG00000033030	ZCCHC8	-1.09654	1.16826e-06	7.3334e-06
ENSG00000168778	TCTN2	-1.28754	1.16908e-06	7.3334e-06
ENSG00000147421	HMBOX1	-1.22622	1.20745e-06	7.56115e-06
ENSG00000196814	MVB12B	-1.79559	1.21786e-06	7.62202e-06
ENSG00000132768	DPH2	-1.02077	1.35646e-06	8.42753e-06
ENSG00000148835	TAF5	-1.54438	1.46667e-06	9.07915e-06
ENSG00000018699	TTC27	-1.3221	1.61423e-06	9.9123e-06
ENSG00000122435	TRMT13	-1.36769	1.71892e-06	1.05085e-05
ENSG00000117411	B4GALT2	-1.04588	1.80282e-06	1.10002e-05
ENSG00000269893	SNHG8	-1.0728	1.87857e-06	1.14435e-05
ENSG00000136100	VPS36	-1.45641	2.33808e-06	1.40532e-05
ENSG00000171150	SOCS5	-1.00287	2.58915e-06	1.54491e-05
ENSG00000156374	PCGF6	-1.37896	2.66013e-06	1.58385e-05
ENSG00000148688	RPP30	-1.09696	2.88865e-06	1.71449e-05
ENSG00000167186	COQ7	-1.04434	2.89046e-06	1.715e-05
ENSG00000008130	NADK	-1.0166	2.91389e-06	1.72705e-05
ENSG00000144840	RABL3	-1.51175	2.91551e-06	1.72755e-05
ENSG00000203666	EFCAB2	-1.96417	3.09858e-06	1.83015e-05
ENSG00000204104	TRAF3IP1	-1.02255	3.11369e-06	1.83809e-05
ENSG00000090470	PDCD7	-1.02456	3.1962e-06	1.88378e-05
ENSG00000158402	CDC25C	-1.35479	3.20215e-06	1.88629e-05
ENSG00000164031	DNAJB14	-1.05572	3.24658e-06	1.91043e-05
ENSG00000111642	CHD4	-1.22012	3.28589e-06	1.93151e-05
ENSG00000198816	ZNF358	-1.26049	3.32679e-06	1.95451e-05
ENSG00000158234	FAIM	-1.49872	3.51603e-06	2.06186e-05
ENSG00000104064	GABPB1	-1.01352	3.92567e-06	2.29237e-05
ENSG00000123268	ATF1	-1.28235	3.99988e-06	2.33263e-05
ENSG00000140265	ZSCAN29	-1.0937	4.12131e-06	2.3965e-05
ENSG00000105393	BABAM1	-1.35297	4.12432e-06	2.39763e-05
ENSG00000063176	SPHK2	-1.19379	4.2204e-06	2.44963e-05
ENSG00000091732	ZC3HC1	-1.35895	4.53095e-06	2.61344e-05
ENSG00000178764	ZHX2	-1.33655	4.75056e-06	2.73015e-05
ENSG00000182903	ZNF721	-1.11116	4.81603e-06	2.76491e-05
ENSG00000120942	UBIAD1	-1.0714	4.84718e-06	2.78207e-05
ENSG00000142686	C1orf216	-1.1691	4.90967e-06	2.81648e-05
ENSG00000167113	COQ4	-1.04679	5.25265e-06	3.00157e-05
ENSG00000171861	MRM3	-1.08361	5.30935e-06	3.0285e-05
ENSG00000111877	MCM9	-1.57342	5.404e-06	3.07774e-05
ENSG00000134222	PSRC1	-1.2348	5.62844e-06	3.19816e-05
ENSG00000166166	TRMT61A	-1.31791	5.66145e-06	3.21609e-05
ENSG00000165526	RPUSD4	-1.063	5.87694e-06	3.33082e-05
ENSG00000168275	COA6	-1.48025	6.17984e-06	3.49355e-05
ENSG00000113851	CRBN	-1.055	6.55978e-06	3.69513e-05
ENSG00000091947	TMEM101	-1.3244	7.072e-06	3.9565e-05
ENSG00000164066	INTU	-1.28692	7.14063e-06	3.99187e-05
ENSG00000181027	FKRP	-1.11616	7.61991e-06	4.23841e-05
ENSG00000221829	FANCG	-1.03339	8.42327e-06	4.65487e-05
ENSG00000263002	ZNF234	-1.08333	9.61489e-06	5.26088e-05
ENSG00000087008	ACOX3	-1.46546	1.02722e-05	5.59154e-05
ENSG00000196693	ZNF33B	-1.20624	1.02995e-05	5.60361e-05
ENSG00000138658	ZGRF1	-1.15307	1.03831e-05	5.64357e-05
ENSG00000170325	PRDM10	-1.17271	1.04104e-05	5.657e-05
ENSG00000188130	MAPK12	-1.15042	1.04341e-05	5.66849e-05
ENSG00000116704	SLC35D1	-1.21279	1.05706e-05	5.73565e-05
ENSG00000162972	MAIP1	-1.47272	1.10833e-05	5.98451e-05
ENSG00000109881	CCDC34	-1.17523	1.11228e-05	6.00291e-05
ENSG00000059691	GATB	-1.13686	1.19465e-05	6.42242e-05
ENSG00000189180	ZNF33A	-1.15929	1.19892e-05	6.44377e-05
ENSG00000158062	UBXN11	-1.01954	1.22764e-05	6.59017e-05
ENSG00000119720	NRDE2	-1.16092	1.29299e-05	6.91417e-05
ENSG00000218891	ZNF579	-1.43142	1.31108e-05	6.99907e-05
ENSG00000117481	NSUN4	-1.27126	1.31443e-05	7.01357e-05
ENSG00000083544	TDRD3	-1.7075	1.35346e-05	7.20621e-05
ENSG00000003402	CFLAR	-1.09272	1.46913e-05	7.76235e-05
ENSG00000156876	SASS6	-1.2436	1.56884e-05	8.25176e-05
ENSG00000168404	MLKL	-1.12127	1.58987e-05	8.3525e-05
ENSG00000107951	MTPAP	-1.16238	1.64911e-05	8.6432e-05
ENSG00000184675	AMER1	-1.41301	1.69641e-05	8.88058e-05
ENSG00000125843	AP5S1	-1.10481	1.75828e-05	9.18406e-05
ENSG00000111186	WNT5B	-1.29225	1.79055e-05	9.32931e-05
ENSG00000178761	FAM219B	-1.00547	1.79171e-05	9.33313e-05
ENSG00000101216	GMEB2	-1.05606	1.83035e-05	9.51653e-05
ENSG00000173171	MTX1	-1.47549	1.83991e-05	9.56309e-05
ENSG00000164761	TNFRSF11B	-3.24801	1.85812e-05	9.65188e-05
ENSG00000136122	BORA	-1.38311	1.89806e-05	9.84508e-05
ENSG00000072756	TRNT1	-1.07264	1.95093e-05	0.000100984
ENSG00000276850	AC245041.2	-1.75187	2.00645e-05	0.000103737
ENSG00000128789	PSMG2	-1.15869	2.02116e-05	0.000104424
ENSG00000204852	TCTN1	-1.13913	2.03447e-05	0.000105038
ENSG00000100575	TIMM9	-1.27485	2.0728e-05	0.000106744
ENSG00000128973	CLN6	-1.02258	2.14988e-05	0.000110533
ENSG00000234664	HMGN2P5	-1.23271	2.27106e-05	0.000116224
ENSG00000260852	FBXL19-AS1	-2.35494	2.43137e-05	0.00012377
ENSG00000077348	EXOSC5	-1.15602	2.60637e-05	0.000132102
ENSG00000108961	RANGRF	-1.50209	2.79327e-05	0.000140418
ENSG00000173011	TADA2B	-1.10767	2.86499e-05	0.000143828
ENSG00000135297	MTO1	-1.01848	2.91852e-05	0.000146382
ENSG00000187522	HSPA14	-1.36821	3.06864e-05	0.000153218
ENSG00000257267	ZNF271P	-1.04813	3.09511e-05	0.000154435
ENSG00000100890	PRORP	-2.09012	3.10317e-05	0.000154802
ENSG00000160948	VPS28	-1.00687	3.15494e-05	0.000157314
ENSG00000176422	SPRYD4	-1.46954	3.21431e-05	0.000160058
ENSG00000162851	TFB2M	-1.19632	3.33673e-05	0.000165818
ENSG00000278619	MRM1	-1.59629	3.43991e-05	0.000170601
ENSG00000166199	ALKBH3	-1.25009	3.51975e-05	0.000174405
ENSG00000037965	HOXC8	-1.41291	3.52304e-05	0.000174526
ENSG00000182544	MFSD5	-1.60126	3.71501e-05	0.000183342
ENSG00000186130	ZBTB6	-1.06457	3.84856e-05	0.000189552
ENSG00000198353	HOXC4	-1.21566	4.02922e-05	0.000197791
ENSG00000126768	TIMM17B	-1.12153	4.08153e-05	0.000200093
ENSG00000178295	GEN1	-1.04026	4.11153e-05	0.000201474
ENSG00000161179	YDJC	-1.11742	4.24208e-05	0.000207596
ENSG00000168758	SEMA4C	-1.00505	4.25621e-05	0.000208241
ENSG00000130332	LSM7	-1.19981	4.26875e-05	0.000208809
ENSG00000165501	LRR1	-1.00962	4.49718e-05	0.000219208
ENSG00000153044	CENPH	-1.06749	4.51674e-05	0.000220064
ENSG00000100599	RIN3	-1.29731	4.57587e-05	0.000222749
ENSG00000257354	AC048341.1	-2.0555	4.659e-05	0.000226696
ENSG00000109534	GAR1	-1.07933	4.74535e-05	0.000230645
ENSG00000142556	ZNF614	-1.20594	4.75321e-05	0.000230976
ENSG00000240682	ISY1	-1.13866	4.81146e-05	0.000233653
ENSG00000131943	C19orf12	-1.20917	4.85887e-05	0.000235697
ENSG00000131845	ZNF304	-1.24485	5.10494e-05	0.000247038
ENSG00000173272	MZT2A	-1.11216	5.1202e-05	0.000247614
ENSG00000111664	GNB3	-2.53069	5.26335e-05	0.000253872
ENSG00000104147	OIP5	-1.1337	5.29358e-05	0.000255163
ENSG00000132612	VPS4A	-1.05531	5.53261e-05	0.00026599
ENSG00000149483	TMEM138	-1.14435	5.6709e-05	0.000272403
ENSG00000125319	C17orf53	-1.24002	5.89061e-05	0.00028143
ENSG00000080603	SRCAP	-1.15022	5.9929e-05	0.000285763
ENSG00000127580	WDR24	-1.02355	6.09248e-05	0.000290136
ENSG00000132275	RRP8	-1.00562	6.15354e-05	0.000292855
ENSG00000144589	STK11IP	-1.28688	6.70021e-05	0.000317304
ENSG00000115539	PDCL3	-1.02502	6.75027e-05	0.000319401
ENSG00000109270	LAMTOR3	-1.22586	7.0064e-05	0.000330988
ENSG00000213190	MLLT11	-1.07771	7.16325e-05	0.000337428
ENSG00000105483	CARD8	-1.0272	7.52203e-05	0.000352679
ENSG00000213339	QTRT1	-1.16697	7.97721e-05	0.000372758
ENSG00000100583	SAMD15	-1.68071	8.01665e-05	0.000374443
ENSG00000101464	PIGU	-1.06542	8.19395e-05	0.000382321
ENSG00000116455	WDR77	-1.00882	8.34959e-05	0.000388764
ENSG00000139180	NDUFA9	-1.44658	8.5239e-05	0.000396214
ENSG00000132740	IGHMBP2	-1.00274	8.60037e-05	0.000399349
ENSG00000161960	EIF4A1	-1.38464	8.71993e-05	0.000404223
ENSG00000047230	CTPS2	-1.06717	9.60174e-05	0.000441497
ENSG00000168228	ZCCHC4	-1.04295	0.000103305	0.00047314
ENSG00000137273	FOXF2	-1.58308	0.00011096	0.000506003
ENSG00000120784	ZFP30	-1.10405	0.000116468	0.000529051
ENSG00000144741	SLC25A26	-1.24755	0.000118425	0.00053717
ENSG00000262919	CCNQ	-1.14001	0.000134516	0.000601898
ENSG00000108963	DPH1	-1.03083	0.000136409	0.000609507
ENSG00000198546	ZNF511	-1.3904	0.000138706	0.000619022
ENSG00000119004	CYP20A1	-1.10362	0.000142144	0.000633256
ENSG00000136146	MED4	-1.01945	0.000142384	0.000633996
ENSG00000173207	CKS1B	-1.03329	0.000144658	0.000643382
ENSG00000213753	CENPBD1P1	-1.05105	0.000148885	0.000660059
ENSG00000196678	ERI2	-1.1185	0.000150334	0.000665417
ENSG00000123411	IKZF4	-1.74836	0.000156244	0.000689646
ENSG00000041880	PARP3	-1.30356	0.000156445	0.000690397
ENSG00000268858	AL118506.1	-1.09062	0.000157433	0.000694064
ENSG00000151332	MBIP	-1.05197	0.000165203	0.000726009
ENSG00000015479	MATR3	-1.09617	0.000165407	0.000726617
ENSG00000170473	PYM1	-1.46072	0.00016991	0.000744184
ENSG00000182318	ZSCAN22	-1.37978	0.000170426	0.000746297
ENSG00000100479	POLE2	-1.21002	0.000172278	0.000753808
ENSG00000155329	ZCCHC10	-1.2809	0.00017693	0.000771725
ENSG00000178498	DTX3	-2.03713	0.000178741	0.000779165
ENSG00000174109	C16orf91	-1.66026	0.000182267	0.000793441
ENSG00000118197	DDX59	-1.2206	0.00019897	0.000859231
ENSG00000125356	NDUFA1	-1.04528	0.000202483	0.000873377
ENSG00000166831	RBPMS2	-1.04248	0.000206298	0.000888105
ENSG00000108666	C17orf75	-1.00159	0.000231944	0.000989662
ENSG00000257365	FNTB	-1.74504	0.000240086	0.00102125
ENSG00000197646	PDCD1LG2	-2.31906	0.000245094	0.00104016
ENSG00000272269	AL138724.1	-2.19546	0.000261961	0.00110539
ENSG00000136490	LIMD2	-1.07861	0.000265012	0.00111635
ENSG00000179943	FIZ1	-1.3256	0.00026584	0.00111962
ENSG00000177042	TMEM80	-2.21929	0.000275864	0.00115788
ENSG00000253293	HOXA10	-2.35979	0.000280102	0.00117433
ENSG00000163002	NUP35	-1.05283	0.00028994	0.00121374
ENSG00000119778	ATAD2B	-1.11959	0.000290758	0.00121693
ENSG00000213066	FGFR1OP	-1.00971	0.00030089	0.0012563
ENSG00000064763	FAR2	-1.09363	0.000311976	0.00129764
ENSG00000160886	LY6K	-1.76008	0.000332005	0.00137553
ENSG00000170545	SMAGP	-1.1491	0.000345957	0.00142853
ENSG00000205220	PSMB10	-5.31319	0.000354889	0.0014635
ENSG00000167283	ATP5MG	-1.00841	0.000370518	0.00152313
ENSG00000188167	TMPPE	-1.16778	0.0003797	0.00155654
ENSG00000185860	CCDC190	-3.22117	0.000397345	0.00162406
ENSG00000274750	HIST1H3E	-1.89394	0.00039795	0.00162624
ENSG00000228223	HCG11	-1.63939	0.000399281	0.00163077
ENSG00000168936	TMEM129	-1.20205	0.00040581	0.001655
ENSG00000125846	ZNF133	-1.00139	0.00041161	0.00167711
ENSG00000179431	FJX1	-1.37862	0.00042623	0.00173349
ENSG00000162650	ATXN7L2	-1.33577	0.000437642	0.00177534
ENSG00000123444	KBTBD4	-1.35312	0.000454443	0.00183676
ENSG00000211450	SELENOH	-1.28655	0.000465639	0.00187996
ENSG00000284946	AC068831.7	-1.99453	0.000470004	0.00189507
ENSG00000213096	ZNF254	-1.02637	0.000500939	0.00200965
ENSG00000105750	ZNF85	-1.22488	0.000503117	0.00201701
ENSG00000271643	AC112220.2	-1.71933	0.000506924	0.00202962
ENSG00000163389	POGLUT1	-1.01992	0.000526713	0.00210087
ENSG00000136147	PHF11	-2.26223	0.000536032	0.0021343
ENSG00000171448	ZBTB26	-1.21356	0.000540492	0.00215003
ENSG00000213793	ZNF888	-1.16711	0.000544828	0.00216533
ENSG00000168237	GLYCTK	-1.43262	0.000562397	0.00222836
ENSG00000136870	ZNF189	-1.01828	0.000573858	0.00227174
ENSG00000273760	AC245041.1	-1.99838	0.000586083	0.00231476
ENSG00000170631	ZNF16	-1.5221	0.000591821	0.00233492
ENSG00000239900	ADSL	-1.24883	0.000632475	0.00248293
ENSG00000134809	TIMM10	-1.00637	0.000649384	0.00254146
ENSG00000179598	PLD6	-1.64815	0.000668046	0.00260778
ENSG00000131848	ZSCAN5A	-1.15203	0.000676613	0.00263797
ENSG00000171202	TMEM126A	-1.65096	0.000687746	0.00267619
ENSG00000184988	TMEM106A	-1.3542	0.000697908	0.00271192
ENSG00000196470	SIAH1	-1.07099	0.000726811	0.00281584
ENSG00000129084	PSMA1	-1.16537	0.000727167	0.00281672
ENSG00000242259	C22orf39	-1.07681	0.000747939	0.00289011
ENSG00000184937	WT1	-1.4168	0.000782864	0.00300879
ENSG00000083838	ZNF446	-1.40558	0.000797104	0.00306086
ENSG00000215154	AC141586.1	-1.53573	0.000855124	0.00326723
ENSG00000158882	TOMM40L	-1.31684	0.000910259	0.00345761
ENSG00000145331	TRMT10A	-1.66593	0.00093163	0.00353152
ENSG00000214114	MYCBP	-1.35056	0.000932444	0.003534
ENSG00000123810	B9D2	-2.08771	0.000933456	0.00353723
ENSG00000236144	TMEM147-AS1	-1.10272	0.000935307	0.00354243
ENSG00000117543	DPH5	-1.05621	0.000946426	0.00358331
ENSG00000164038	SLC9B2	-1.28878	0.000948594	0.00358907
ENSG00000115446	UNC50	-1.02421	0.000968289	0.00365422
ENSG00000127995	CASD1	-1.44614	0.000971987	0.00366568
ENSG00000115541	HSPE1	-1.19237	0.000992499	0.00373413
ENSG00000171163	ZNF692	-1.04881	0.000996516	0.00374516
ENSG00000240445	FOXO3B	-1.24626	0.00101821	0.00381468
ENSG00000247092	SNHG10	-1.01805	0.00109162	0.0040588
ENSG00000173163	COMMD1	-1.12688	0.00109809	0.00407944
ENSG00000204954	C12orf73	-1.86541	0.00111895	0.00415414
ENSG00000116157	GPX7	-2.45305	0.00111983	0.004156
ENSG00000184924	PTRHD1	-1.29814	0.0011353	0.0042085
ENSG00000170855	TRIAP1	-1.10909	0.00122043	0.00449397
ENSG00000182810	DDX28	-1.14475	0.00127171	0.00466342
ENSG00000151353	TMEM18	-1.00438	0.00128352	0.00470363
ENSG00000165060	FXN	-1.01038	0.00130291	0.00477073
ENSG00000172878	METAP1D	-1.13408	0.00130605	0.00478144
ENSG00000279166	AC009951.4	-2.6265	0.00132122	0.00483298
ENSG00000107829	FBXW4	-1.37859	0.00134434	0.00491027
ENSG00000262814	MRPL12	-1.04789	0.00141764	0.00514828
ENSG00000153975	ZUP1	-1.09948	0.00144419	0.0052361
ENSG00000180777	ANKRD30B	-2.16139	0.0015666	0.00562286
ENSG00000282936	AC004706.3	-1.84431	0.00156802	0.00562611
ENSG00000271781	AC026740.1	-3.54997	0.00156875	0.00562782
ENSG00000224631	RPS27AP16	-1.73885	0.00158707	0.00568987
ENSG00000267270	PARD6G-AS1	-2.45284	0.00160668	0.00574994
ENSG00000160226	CFAP410	-1.08974	0.00165684	0.00591873
ENSG00000275180	AC048341.2	-1.64694	0.00167101	0.00596472
ENSG00000267317	AC027307.2	-2.22575	0.00173314	0.00615477
ENSG00000131591	C1orf159	-1.04295	0.00174084	0.00617951
ENSG00000260804	LINC01963	-1.69529	0.00181094	0.00640743
ENSG00000100926	TM9SF1	-1.7241	0.00183046	0.00646733
ENSG00000074621	SLC24A1	-1.15924	0.0018362	0.00648289
ENSG00000113597	TRAPPC13	-1.3279	0.00183906	0.00649136
ENSG00000125965	GDF5	-2.36916	0.00189933	0.00668175
ENSG00000171425	ZNF581	-1.28001	0.00192477	0.0067648
ENSG00000105792	CFAP69	-1.58985	0.00194909	0.00684594
ENSG00000196517	SLC6A9	-1.13577	0.00195309	0.00685731
ENSG00000172244	C5orf34	-1.05197	0.00200147	0.00699993
ENSG00000215808	LINC01139	-2.98461	0.00201912	0.00705831
ENSG00000279069	AC015813.5	-2.17605	0.00204732	0.00715012
ENSG00000139974	SLC38A6	-1.01764	0.00218442	0.00757876
ENSG00000115459	ELMOD3	-1.03708	0.00225335	0.00778984
ENSG00000198918	RPL39	-1.06023	0.00228773	0.00789266
ENSG00000162227	TAF6L	-1.04191	0.00239229	0.00822393
ENSG00000232388	SMIM26	-1.2795	0.00245538	0.008416
ENSG00000160783	PMF1	-1.63776	0.0025492	0.00869585
ENSG00000156509	FBXO43	-1.53525	0.00255914	0.00872306
ENSG00000250959	GLUD1P3	-3.78151	0.00263431	0.00894528
ENSG00000168101	NUDT16L1	-1.01479	0.00272901	0.0092328
ENSG00000232759	AC002480.1	-1.64417	0.00279189	0.00942933
ENSG00000104691	UBXN8	-1.17593	0.00281882	0.00951158
ENSG00000168569	TMEM223	-1.26493	0.00291843	0.00981182
ENSG00000136732	GYPC	-1.18938	0.00292969	0.0098403
ENSG00000250634	LINC01182	-2.35563	0.00297632	0.00998067
ENSG00000170364	SETMAR	-1.34743	0.00299862	0.0100464
ENSG00000115363	EVA1A	-1.04591	0.00314601	0.0104783
ENSG00000272994	AC012360.3	-1.77144	0.00318778	0.0105967
ENSG00000182057	OGFRP1	-1.98337	0.0032116	0.010664
ENSG00000108691	CCL2	-1.08863	0.00325303	0.0107781
ENSG00000186376	ZNF75D	-1.11254	0.00328363	0.0108632
ENSG00000168876	ANKRD49	-1.30792	0.00332621	0.0109942
ENSG00000204366	ZBTB12	-1.4223	0.00332715	0.0109957
ENSG00000083454	P2RX5	-1.68262	0.00332961	0.0110004
ENSG00000121211	MND1	-1.02272	0.00334037	0.0110295
ENSG00000287126	AC108488.3	-2.64078	0.00339711	0.0112019
ENSG00000167904	TMEM68	-1.04378	0.0034393	0.0113275
ENSG00000120664	SPART-AS1	-4.71156	0.00346144	0.0113868
ENSG00000160993	ALKBH4	-1.03398	0.00351789	0.0115468
ENSG00000149150	SLC43A1	-1.28469	0.00370459	0.0121004
ENSG00000171160	MORN4	-1.32466	0.00372097	0.0121486
ENSG00000205981	DNAJC19	-1.05701	0.00400213	0.0129439
ENSG00000203791	EEF1AKMT2	-1.06245	0.00410339	0.0132159
ENSG00000242689	CNTF	-4.17787	0.00426723	0.0136859
ENSG00000146410	MTFR2	-1.08669	0.00436477	0.0139462
ENSG00000198205	ZXDA	-2.75928	0.00436679	0.0139492
ENSG00000143458	GABPB2	-1.04475	0.00437743	0.0139786
ENSG00000272711	AC019069.1	-2.73606	0.00449599	0.0143221
ENSG00000259943	AL050341.2	-2.18037	0.00454353	0.0144465
ENSG00000175087	PDIK1L	-1.17708	0.00478377	0.0151106
ENSG00000131944	FAAP24	-1.26877	0.00484174	0.0152741
ENSG00000239382	ALKBH6	-1.41842	0.0048445	0.0152807
ENSG00000258645	HSPE1P2	-1.13166	0.0048953	0.0154299
ENSG00000167136	ENDOG	-1.02732	0.00496464	0.0156218
ENSG00000151366	NDUFC2	-1.18391	0.00499973	0.0157186
ENSG00000152382	TADA1	-1.16875	0.0054509	0.0169782
ENSG00000257122	RRN3P3	-1.2731	0.00578564	0.0179075
ENSG00000144935	TRPC1	-1.13436	0.0058383	0.0180604
ENSG00000037897	METTL1	-1.0605	0.0060812	0.0187177
ENSG00000175573	C11orf68	-1.04138	0.00612653	0.0188415
ENSG00000270804	AC010326.4	-1.99409	0.00633265	0.019408
ENSG00000257167	TMPO-AS1	-1.28424	0.006465	0.0197699
ENSG00000182179	UBA7	-1.31563	0.00659247	0.0201263
ENSG00000151876	FBXO4	-2.64338	0.00669828	0.0204268
ENSG00000198342	ZNF442	-1.50664	0.00695939	0.0211403
ENSG00000100116	GCAT	-1.22358	0.00708502	0.0214644
ENSG00000198455	ZXDB	-1.17434	0.00709337	0.0214867
ENSG00000187951	AC091057.1	-1.28705	0.00721135	0.0218024
ENSG00000170412	GPRC5C	-1.08219	0.00729882	0.0220397
ENSG00000221817	PPP3CB-AS1	-2.44163	0.00754321	0.0226942
ENSG00000221869	CEBPD	-2.04074	0.00780357	0.0233727
ENSG00000108733	PEX12	-1.21713	0.00787841	0.0235778
ENSG00000215417	MIR17HG	-1.39895	0.00788071	0.0235814
ENSG00000259456	ADNP-AS1	-3.62372	0.00812875	0.0242353
ENSG00000126785	RHOJ	-2.07518	0.00836366	0.024842
ENSG00000260862	AC099506.1	-2.8949	0.00851396	0.0252444
ENSG00000160703	NLRX1	-1.23184	0.00861437	0.025525
ENSG00000229152	ANKRD10-IT1	-1.26299	0.00861814	0.0255328
ENSG00000169740	ZNF32	-1.11776	0.00906353	0.0267059
ENSG00000123179	EBPL	-1.1817	0.00907882	0.0267438
ENSG00000273542	HIST1H4K	-1.39407	0.00918586	0.0270268
ENSG00000179772	FOXS1	-3.00745	0.00991767	0.0288433
ENSG00000150773	PIH1D2	-3.86601	0.0102721	0.0297446
ENSG00000151881	TMEM267	-1.52311	0.0104523	0.0301954
ENSG00000283563	AC098650.1	-3.94693	0.0104718	0.030237
ENSG00000105227	PRX	-1.02556	0.010535	0.0303789
ENSG00000279041	AC102945.2	-2.14784	0.0106363	0.030619
ENSG00000006025	OSBPL7	-1.20849	0.0109299	0.0313585
ENSG00000240889	NDUFB2-AS1	-3.08049	0.0109339	0.0313637
ENSG00000110536	PTPMT1	-1.55754	0.0110559	0.0316788
ENSG00000104835	SARS2	-1.52709	0.0118314	0.0335924
ENSG00000264112	AC015813.1	-1.12333	0.0119632	0.033897
ENSG00000212123	PRR22	-1.97047	0.0122408	0.0346038
ENSG00000280228	AC079753.1	-4.37044	0.0122542	0.0346285
ENSG00000187049	TMEM216	-1.24127	0.0131067	0.036691
ENSG00000259583	AC015712.2	-1.37701	0.0132987	0.0371816
ENSG00000172171	TEFM	-1.01067	0.0135254	0.0377249
ENSG00000132004	FBXW9	-1.18698	0.0136153	0.0379458
ENSG00000171169	NAIF1	-1.16665	0.0137157	0.0381788
ENSG00000273899	NOL12	-1.46775	0.0138118	0.0384174
ENSG00000203896	LIME1	-1.4049	0.0140382	0.0389364
ENSG00000212127	TAS2R14	-4.27075	0.014091	0.0390673
ENSG00000108379	WNT3	-1.01735	0.0147955	0.0407866
ENSG00000261799	AC007406.5	-1.56542	0.0149597	0.0411657
ENSG00000146858	ZC3HAV1L	-1.24028	0.0151899	0.0417216
ENSG00000069943	PIGB	-1.09621	0.0152143	0.0417729
ENSG00000253251	SHLD3	-1.90894	0.0156388	0.0427952
ENSG00000138738	PRDM5	-1.40659	0.0157838	0.0431174
ENSG00000261188	Z95115.1	-2.19885	0.0158744	0.0433169
ENSG00000135537	AFG1L	-1.03792	0.0158948	0.043367
ENSG00000160062	ZBTB8A	-1.26592	0.0159288	0.0434492
ENSG00000275560	AC008115.3	-2.96088	0.0161049	0.0438376
ENSG00000160602	NEK8	-1.62455	0.0161702	0.0439776
ENSG00000163472	TMEM79	-1.13648	0.0162944	0.0442772
ENSG00000279342	AP000866.6	-1.21177	0.0164544	0.0446791
ENSG00000285730	Z94721.3	-1.92098	0.0169514	0.0458488
ENSG00000159208	CIART	-1.99526	0.0170868	0.0461588
ENSG00000283828	AL137002.2	-1.35936	0.0172338	0.0464996
ENSG00000235530	AC087294.1	-1.80472	0.0173869	0.0468553
ENSG00000080561	MID2	-1.07634	0.0181533	0.0486276
ENSG00000102547	CAB39L	-1.93489	0.0186284	0.0497108

## Sheet: Table S7
Supplemental Table 7. KEGG pathway analysis for significant URGs in mocetinostat- versus DMSO-treated samples.
Pathway	P value	FDR	Enriched genes
Axon guidance	3.02042e-12	8.18533e-10	EPHB6, SEMA5A, SEMA5B, ROBO3, PIK3CD, RND1, ROBO1, SHH, DPYSL5, DPYSL2, RAC2, PLXNC1, NEO1, EPHB1, EPHB3, SEMA6B, EPHA5, SEMA6C, EPHA4, SEMA6A, UNC5A, UNC5B, EPHA8, SEMA6D, UNC5C, RHOD, RGMA, EPHA1, NGEF, CAMK2B, SEMA3C, SEMA3A, CAMK2A, SEMA3B, NTN4, SEMA3G, CXCR4, SEMA3E, SEMA3F, PIK3R1, EFNA5, NTN1, GNAI1, EFNB2, PARD6B, ABLIM1, PARD6A, ABLIM2, RRAS, ABLIM3, SLIT1, PLCG2, PLXNA2, PAK6, SLIT3, S…
Calcium signaling pathway	1.86266e-10	2.5239e-08	RET, RYR1, CHRM3, RYR2, FLT4, ATP2A3, ADRA1D, ADRA1A, SLC8A1, GRM1, RYR3, SLC8A2, FGF5, HTR6, EDNRA, FGF9, KDR, CD38, PLCE1, NOS1, PRKCG, PDGFRA, PRKCB, AVPR1A, CCKBR, AGTR1, PLCB1, SLC25A4, CAMK2B, PTGFR, PDE1B, CHRNA7, CAMK2A, PTAFR, PTGER3, PDGFB, ITPR1, CACNA1A, CXCR4, CACNA1D, ADRB1, ADCY2, ADRB2, ADCY1, CACNA1E, CACNA1H, CACNA1G, CACNA1I, GRIN2A, ERBB3, ERBB4, HRH2, PDGFD, PLCG2, PTK2B, DRD…
Circadian entrainment	6.36867e-09	5.75303e-07	CAMK2B, RYR1, GRIA2, RYR2, ADCYAP1R1, GUCY1B1, CAMK2A, ITPR1, CACNA1D, ADCY2, ADCY1, CACNA1H, GNAI1, RYR3, CACNA1G, ADCY5, CACNA1I, GRIN2A, RASD1, RPS6KA5, GNG2, GNG4, GNG7, NOS1, GRIA3, PRKG1, PRKCG, KCNJ5, KCNJ6, PRKCB, KCNJ9, FOS, GRIN2B, GNG11, GRIN1, GNAO1, ADCYAP1, NOS1AP, GNB5, PLCB1
Cell adhesion molecules	1.47687e-07	1.00058e-05	CNTNAP2, CD40, F11R, ITGAL, CLDN1, VSIR, ICAM1, SPN, CDH4, ALCAM, CDH3, CDH1, CLDN23, NRCAM, HLA-DOA, NEO1, ITGA4, HLA-B, HLA-F, HLA-E, CLDN11, CLDN3, CD8A, PECAM1, ITGA6, CDH15, HLA-DQB1, ITGA9, CD274, NLGN1, SDC4, SDC3, NRXN3, NRXN2, HLA-DMA, HLA-DMB, SLITRK4, SLITRK6, NCAM1, HLA-DQA1, LRRC4B, NTNG2, CADM3, HLA-DRB5, IGSF11, NFASC, OCLN, SELL, HLA-DRA, ESAM, CD22, HLA-DRB1
cAMP signaling pathway	2.08068e-07	1.05431e-05	RYR2, VIPR2, PDE3B, ATP2A3, PIK3CD, HTR6, EDNRA, CREB3L3, ADORA1, RAC2, PLCE1, VAV3, PDE4D, NPY1R, FOS, SSTR1, ATP1B2, SSTR2, ATP1B1, VAV1, TIAM1, ADCYAP1, CFTR, RAPGEF4, CNGB1, HCN4, CAMK2B, GRIA2, ADCYAP1R1, SUCNR1, GIPR, PTGER2, CAMK2A, PTGER3, ATP1A3, CACNA1D, ADRB1, ADCY2, ADRB2, PIK3R1, ADCY1, PLD1, GNAI1, ADCY5, CRHR2, GRIN2A, RRAS, NPY, TNNI3, DRD1, DRD2, GRIA3, GABBR2, PTCH1, HTR1D, ATP2…
Pathways in cancer	2.33426e-07	1.05431e-05	FGF5, EDNRA, RPS6KA5, CCND2, FGF9, CDH1, RASSF5, IL12A, IL6R, PRKCG, PDGFRA, DAPK1, PRKCB, MITF, PGF, COL4A4, AGTR1, IL6ST, NOTCH3, EPAS1, MGST3, TCF7, PDGFB, TGFA, LPAR3, CSF2RB, PIK3R1, PLD1, RASGRP2, RASGRP1, CSF2RA, FOXO1, RASGRP3, BCL2L11, TERT, PLCG2, HMOX1, PMAIP1, FGF23, WNT4, FZD1, JAG2, GSTM4, GSTM3, GADD45B, JUP, FZD4, WNT3A, ZBTB16, PTCH1, IGF2, FZD8, ESR1, GNG11, ESR2, GADD45G, BMP4,…
Glutamatergic synapse	3.39244e-07	1.16184e-05	GRIA2, GLS2, GRIK5, SLC1A1, SLC1A2, ITPR1, CACNA1A, GRIK4, SLC1A3, CACNA1D, ADCY2, GRIK2, ADCY1, PLD1, SLC1A6, GNAI1, GRM1, ADCY5, GRIN2A, GRM4, GNG2, GNG4, GNG7, GRM8, SLC17A7, DLGAP1, SLC38A3, GLUL, GRIA3, PRKCG, PRKCB, PLA2G4A, GRIN2B, GNG11, GRIN1, GNAO1, GRIN3B, GNB5, PLCB1, SHANK2, SHANK1
Insulin secretion	3.42979e-07	1.16184e-05	CAMK2B, SNAP25, CHRM3, RYR2, ADCYAP1R1, RAB3A, CAMK2A, ATP1A3, CACNA1D, ADCY2, ADCY1, ADCY5, RIMS2, PCLO, CREB3L3, KCNN1, KCNMB4, KCNN2, KCNN3, KCNN4, TRPM4, PRKCG, KCNJ11, PRKCB, PDX1, CCK, ATP1B2, ATP1B1, GCK, ADCYAP1, KCNU1, PLCB1, STX1A, RAPGEF4
Arrhythmogenic right ventricular cardiomyopathy	7.96391e-07	2.39802e-05	RYR2, LAMA2, ITGB4, ITGB3, TCF7, LEF1, ATP2A3, CACNA1D, SLC8A1, SLC8A2, CACNG7, GJA1, DMD, CACNG4, CACNG5, JUP, ITGA4, ACTN2, ITGA2, ITGA1, CACNA2D3, CACNA2D2, SLC8A3, DES, CACNB4, PKP2, ITGA7, ITGA6, DSG2, DSC2, ITGA9
Neuroactive ligand-receptor interaction	1.20553e-06	3.26698e-05	CHRM3, GABRB1, VIPR2, THRB, GRIK5, CHRM4, GRIK4, ADRA1D, GRIK2, ADRA1A, GRM1, RXFP3, GHR, HTR6, EDNRA, GRM4, GRM8, ADORA1, SPX, QRFPR, PRSS3, LYNX1, GRID1, NPY1R, AVPR1A, SSTR1, ADRA2C, SSTR2, GABRG3, ADRA2B, PRLR, ADRA2A, ADCYAP1, VGF, CCKBR, AGTR1, PTGER4, OPRD1, GRIA2, PTGFR, CHRNA3, ADCYAP1R1, GRP, GIPR, CHRNA4, PTGER2, CHRNA7, C5AR1, PTAFR, PTGER3, FPR1, OPRL1, LPAR3, ADRB1, ADRB2, LYPD6, CR…
Rap1 signaling pathway	1.77833e-06	4.38116e-05	DOCK4, FLT4, ITGB3, PIK3CD, SIPA1L2, ITGAL, FGF5, SIPA1L1, FGF9, CDH1, RASSF5, KDR, RAC2, PLCE1, MAGI1, PRKCG, VAV3, PDGFRA, PRKCB, PGF, VAV1, TIAM1, KIT, TLN2, RAPGEF5, PLCB1, RAPGEF4, PDGFB, FPR1, LPAR3, ADCY2, PIK3R1, ADCY1, EFNA5, RASGRP2, RAP1GAP, GNAI1, RASGRP3, ADCY5, PARD6B, GRIN2A, PARD6A, RRAS, PDGFD, P2RY1, DRD2, FGF23, MAP2K6, NGFR, GRIN2B, GRIN1, MAPK13, GNAO1, AFDN, EFNA3, FGF19, ID…
Cholinergic synapse	2.21021e-06	4.9914e-05	CAMK2B, ACHE, CHRM3, CHRNA3, CHRNA4, CHRM4, CHRNA7, CHAT, CAMK2A, ITPR1, CACNA1A, PIK3CD, CACNA1D, ADCY2, ADCY1, PIK3R1, GNAI1, PIK3R6, PIK3R5, ADCY5, GNG2, CREB3L3, GNG4, GNG7, KCNJ2, SLC18A3, PRKCG, KCNJ6, PRKCB, KCNJ18, FOS, GNG11, GNAO1, CAMK4, KCNQ2, KCNQ3, KCNQ4, GNB5, PLCB1
Morphine addiction	4.75325e-06	9.9087e-05	GABRB1, PDE1B, PDE3B, CACNA1A, ADCY2, ARRB2, ADCY1, GNAI1, ADCY5, PDE11A, GNG2, GNG4, GNG7, ADORA1, DRD1, PDE8B, GABRD, GABRQ, PRKCG, GABBR2, KCNJ5, KCNJ6, SLC32A1, PRKCB, KCNJ9, PDE4D, GABRA4, PDE2A, GABRG3, GNG11, GNAO1, PDE3A, GNB5
GABAergic synapse	8.3456e-06	0.000158618	GABRB1, GLS2, CACNA1A, CACNA1D, ABAT, ADCY2, ADCY1, SLC6A1, GNAI1, ADCY5, GNG2, GNG4, GNG7, SLC38A3, GLUL, GABRD, GABRQ, PRKCG, GABBR2, GABARAPL1, KCNJ6, SLC12A5, SLC32A1, PRKCB, GAD1, PLCL1, GABRA4, GABRG3, GNG11, GNAO1, HAP1, GNB5
Adrenergic signaling in cardiomyocytes	8.77958e-06	0.000158618	CAMK2B, RYR2, KCNE1, CAMK2A, ATP2A3, ATP1A3, CACNA1D, ADRA1D, ADRB1, ADCY2, ADRB2, ADCY1, ADRA1A, GNAI1, SLC8A1, PIK3R6, SLC8A2, PIK3R5, ADCY5, CACNG7, RPS6KA5, CREB3L3, SCN7A, TNNI3, SCN5A, CACNG4, SCN1B, CACNG5, ATP2B4, CACNA2D3, CACNA2D2, ATP2B3, ATP2B2, ATP1B2, ATP1B1, MAPK13, SLC8A3, ACTC1, CACNB4, PPP2R2C, PPP1R1A, PPP2R2B, AGTR1, PLCB1, SCN4B, RAPGEF4
MAPK signaling pathway	1.02829e-05	0.000174167	PTPRR, FLT3, FLT4, RASGRF2, RASGRF1, ARRB2, IL1RAP, AREG, FGF5, RPS6KA5, MECOM, FGF9, RPS6KA2, KDR, RAC2, MAP3K8, MAP3K5, DUSP4, PRKCG, PDGFRA, DUSP5, MEF2C, DUSP1, PRKCB, CACNA2D3, CACNA2D2, PLA2G4A, FOS, MAPK8IP2, DUSP9, DUSP6, PGF, TGFBR2, EREG, IL1A, CACNB4, IL1B, KIT, MAPT, PDGFB, CACNA1A, TGFA, CACNA1D, EFNA5, RASGRP2, CACNA1E, RASGRP1, CACNA1H, RASGRP3, CACNA1G, CACNG7, CACNA1I, ERBB3, RRA…
Wnt signaling pathway	1.20302e-05	0.000189048	WNT2B, CTNND2, CCND2, SOX17, RSPO2, RAC2, RSPO1, APC2, PRKCG, RNF43, TLE2, TLE1, PRKCB, CTNNBIP1, WNT9A, AXIN2, WNT16, TLE6, SFRP4, SFRP1, SFRP2, DAAM2, SFRP5, PLCB1, CAMK2B, TCF7, CAMK2A, LEF1, PRICKLE2, PRICKLE1, APCDD1, CXXC4, NKD1, NKD2, WNT11, FRZB, GPC4, WNT4, FZD1, FZD4, WNT3A, WNT7B, FZD8, NFATC4, MAPK10, BAMBI, CCDC88C, NOTUM, LGR5, LGR4
Hematopoietic cell lineage	1.25567e-05	0.000189048	GYPA, FLT3, ITGB3, CD1D, CSF2RA, HLA-DMA, HLA-DMB, ANPEP, CD38, CD14, CD36, HLA-DOA, IL6R, CD55, HLA-DQA1, HLA-DRB5, MME, ITGA4, IL11RA, ITGA2, ITGA1, IL1A, CD8A, IL1B, CD7, KIT, IL3RA, CD9, HLA-DRA, ITGA6, CD24, CD22, HLA-DRB1, HLA-DQB1
cGMP-PKG signaling pathway	1.59929e-05	0.00022811	GUCY1B1, PDE3B, IRS4, ATP2A3, ADRA1D, IRS2, ADRA1A, SLC8A1, SLC8A2, NPPC, RGS2, EDNRA, CREB3L3, ADORA1, PRKG1, MEF2C, ATP1B2, ADRA2C, ATP1B1, ADRA2B, ADRA2A, KCNU1, AGTR1, PLCB1, SLC25A4, CNGB1, OPRD1, ITPR1, ATP1A3, CACNA1D, ADRB1, GATA4, ADCY2, ADRB2, ADCY1, PIK3R6, GNAI1, PIK3R5, ADCY5, KCNMB4, KCNJ8, NOS3, PDE2A, ATP2B4, ATP2B3, ATP2B2, NFATC4, SLC8A3, PDE3A
Ras signaling pathway	2.00154e-05	0.000271209	FLT3, FLT4, RASGRF2, RASGRF1, PIK3CD, ETS2, FGF5, FGF9, RASSF5, KDR, RAC2, PLCE1, PRKCG, PDGFRA, PRKCB, RALGAPA2, PLA2G4A, PLAAT3, KSR2, GAB2, PGF, TIAM1, KIT, RAPGEF5, SHC4, PDGFB, TGFA, RASAL1, PIK3R1, FOXO4, EFNA5, PLA2G6, PLD1, RASGRP2, RASGRP1, RASGRP3, GRIN2A, GNG2, RRAS, GNG4, PDGFD, GNG7, PLCG2, PAK6, PAK3, FGF23, PAK5, NTRK1, NTRK2, NGFR, IGF2, GRIN2B, GNG11, GRIN1, MAPK10, AFDN, EFNA3, …
Type I diabetes mellitus	4.1454e-05	0.000534954	HLA-DRB5, PTPRN2, PTPRN, GAD1, HLA-B, ICA1, HLA-F, HLA-E, IL1A, HLA-DMA, HLA-DMB, IL1B, HLA-DRA, CPE, IL12A, HLA-DOA, HLA-DQA1, HLA-DRB1, HLA-DQB1
Type I diabetes mellitus	6.87775e-05	0.000847214	PRKCG, GABBR2, KCNJ5, KCNJ6, KCNJ11, PRKCB, KCNJ9, ITPR1, PIK3CD, CACNA1D, PIK3R1, ARRB2, CACNA1H, ESR2, CACNA1G, CACNA1I, SPP1, KISS1R, KCNN1, KCNN2, KCNN3, PLCB1, KCNN4, HCN2
PPAR signaling pathway	0.000138495	0.00163183	SLC27A1, UCP1, LPL, FADS2, OLR1, CD36, PCK1, HMGCS1, ACSL1, MMP1, SCD5, ACSL6, ACSL3, SORBS1, CPT1C, FABP4, ACOX2, FABP5, EHHADH, PLIN4, SLC27A6, ACSBG1, PLIN2, ANGPTL4, SLC27A2, PLIN5
Regulation of lipolysis in adipocytes	0.000222568	0.00251316	PTGER3, PDE3B, NPY1R, IRS4, PIK3CD, PLAAT3, ADCY2, IRS2, ADRB1, ADCY1, PIK3R1, ADRB2, PTGS2, GNAI1, PTGS1, ADCY5, FABP4, NPY, ADORA1, MGLL, PRKG1
Dilated cardiomyopathy	0.000295532	0.00320356	RYR2, LAMA2, ITGB4, ITGB3, ATP2A3, CACNA1D, ADRB1, ADCY2, ADCY1, SLC8A1, SLC8A2, TTN, ADCY5, CACNG7, DMD, TNNI3, CACNG4, CACNG5, ITGA4, ITGA2, ITGA1, CACNA2D3, CACNA2D2, SLC8A3, ACTC1, DES, CACNB4, ITGA7, ITGA6, ITGA9
Transcriptional misregulation in cancer	0.000389443	0.00405919	CDKN1A, CD40, CXCL8, FLT3, PLAT, AFF1, HHEX, CCND2, NFKBIZ, MEF2C, IGFBP3, MMP3, MITF, ETV1, PAX5, WNT16, MMP9, DUSP6, MLF1, TGFBR2, ETV7, CCNA1, MAF, SPINT1, PAX7, ERG, BIRC3, CEBPA, HPGD, BCL2A1, TMPRSS2, MLLT3, FOXO1, TSPAN7, CD14, PROM1, GRIA3, RUNX1T1, NTRK1, NGFR, GADD45B, JUP, BCL11B, ZBTB16, GADD45G, BAIAP3, NR4A3, BCL6, ID2, IL2RB
Dopaminergic synapse	0.000543878	0.00545892	CAMK2B, GRIA2, MAOB, MAOA, CAMK2A, ITPR1, CACNA1A, CACNA1D, ARRB2, GNAI1, ADCY5, GRIN2A, GNG2, CREB3L3, KIF5C, GNG4, GNG7, KIF5A, DRD1, DRD2, GRIA3, SLC18A2, PRKCG, KCNJ5, KCNJ6, PRKCB, KCNJ9, FOS, GRIN2B, GNG11, MAPK13, GNAO1, MAPK10, PPP2R2C, PPP2R2B, GNB5, PLCB1
Signaling pathways regulating pluripotency of stem cells	0.000670265	0.00630757	WNT2B, DLX5, TCF7, ONECUT1, PIK3CD, PIK3R1, SOX2, ACVR1C, WNT11, HOXA1, OTX1, JARID2, WNT4, FZD1, APC2, FZD4, WNT3A, WNT7B, ESRRB, FZD8, LIFR, PAX6, INHBB, INHBA, AXIN2, WNT9A, KLF4, WNT16, DUSP9, MAPK13, BMP4, ID2, ID1, HAND1, ID4, LHX5, FGFR4, IL6ST, FGFR2
Synaptic vesicle cycle	0.000713098	0.00630757	SNAP25, RAB3A, STXBP1, SLC1A1, SLC1A2, CACNA1A, SLC1A3, SLC6A1, SLC1A6, CPLX2, SLC6A2, CPLX1, RIMS1, SLC17A7, SLC18A2, ATP6V1C2, ATP6V0A1, SLC18A3, UNC13B, UNC13A, SLC32A1, SYT1, DNM3, ATP6V0D2, STX1A
Nicotine addiction	0.000741965	0.00630757	GABRQ, GRIA2, GABRB1, SLC32A1, CHRNA4, CHRNA7, GABRA4, CACNA1A, GABRG3, GRIN2B, GRIN1, GRIN2A, GRIN3B, SLC17A7, GABRD, GRIA3
Inflammatory bowel disease	0.000742637	0.00630757	HLA-DRB5, IL18, RORA, GATA3, NOD2, IL1A, HLA-DMA, HLA-DMB, MAF, IL1B, TBX21, IL21R, STAT4, HLA-DRA, IL12A, HLA-DOA, TLR5, IL18R1, HLA-DQA1, HLA-DRB1, IL12RB2, HLA-DQB1
Serotonergic synapse	0.000744805	0.00630757	GABRB1, MAOB, MAOA, ALOX15, ITPR1, CACNA1A, CACNA1D, PTGS2, GNAI1, PTGS1, ADCY5, HTR6, CYP4X1, GNG2, GNG4, GNG7, ALOX5, KCNN2, SLC18A2, PRKCG, CYP2J2, KCNJ5, KCNJ6, PRKCB, DUSP1, KCNJ9, HTR1D, PLA2G4A, HTR3A, GNG11, GNAO1, GNB5, PLCB1
Cushing syndrome	0.000917971	0.00753849	CAMK2B, CDKN1A, WNT2B, TCF7, LEF1, CAMK2A, ITPR1, KCNA4, CACNA1D, ADCY2, AHR, ADCY1, CACNA1H, GNAI1, CACNA1G, ADCY5, CRHR2, CACNA1I, PDE11A, RASD1, WNT11, CREB3L3, PDE8B, LDLR, WNT4, FZD1, APC2, CDKN2B, FZD4, WNT3A, WNT7B, FZD8, AXIN2, WNT9A, WNT16, NR5A1, NCEH1, AGTR1, PLCB1, KCNK2, KCNK3
Inflammatory mediator regulation of TRP channels	0.000997283	0.00794894	PTGER4, CAMK2B, PTGER2, CAMK2A, ITPR1, PIK3CD, ADCY2, IL1RAP, ADCY1, PIK3R1, PLA2G6, ADCY5, PLCG2, TRPM8, MAP2K6, ASIC1, PRKCG, CYP2J2, NTRK1, PRKCH, TRPA1, PRKCB, TRPV2, PLA2G4A, MAPK13, MAPK10, TRPV4, IL1B, PLCB1
Hypertrophic cardiomyopathy	0.00124722	0.00947248	RYR2, PRKAA2, LAMA2, ITGB4, ITGB3, ATP2A3, CACNA1D, SLC8A1, SLC8A2, TTN, CACNG7, DMD, TNNI3, CACNG4, CACNG5, ITGA4, ITGA2, ITGA1, CACNA2D3, CACNA2D2, SLC8A3, ACTC1, DES, CACNB4, ITGA7, ITGA6, ITGA9
Basal cell carcinoma	0.00125834	0.00947248	FZD1, APC2, CDKN1A, WNT2B, GADD45B, FZD4, WNT3A, WNT7B, PTCH1, LEF1, TCF7, FZD8, AXIN2, WNT9A, WNT16, GADD45G, BMP4, SHH, BMP2, WNT11, WNT4
Leukocyte transendothelial migration	0.00135194	0.00990206	ITK, NCF4, CXCR4, PIK3CD, PIK3R1, F11R, ITGAL, CLDN1, GNAI1, ICAM1, RASSF5, CLDN23, PLCG2, RAC2, PTK2B, PRKCG, VAV3, ITGA4, PRKCB, MMP9, VAV1, MAPK13, CLDN11, AFDN, OCLN, CLDN3, PECAM1, ESAM, EZR, SIPA1, VCL, RAPGEF4
Apelin signaling pathway	0.00151117	0.0107496	RYR1, NOTCH3, RYR2, PRKAA2, PDE3B, UCP1, ITPR1, PLAT, ADCY2, ADCY1, GNAI1, SLC8A1, PIK3R6, RYR3, SLC8A2, PIK3R5, ADCY5, GNG2, RRAS, GNG4, CDH1, GNG7, SPP1, CCN2, NOS1, PPARGC1A, EGR1, MEF2C, NOS2, NOS3, GNG11, APLN, SLC8A3, CAMK4, AGTR1, GNB5, PLCB1
Oxytocin signaling pathway	0.001547	0.0107496	CAMK2B, RYR1, RYR2, CDKN1A, GUCY1B1, PRKAA2, CAMK2A, ITPR1, CACNA1D, ADCY2, ADCY1, PTGS2, GNAI1, PIK3R6, RYR3, PIK3R5, ADCY5, CACNG7, RGS2, CD38, CACNG4, KCNJ2, CACNG5, PRKCG, KCNJ5, MEF2C, KCNJ6, PRKCB, NOS3, KCNJ9, CACNA2D3, PLA2G4A, CACNA2D2, KCNJ18, FOS, NFATC4, GNAO1, CACNB4, CAMK4, PLCB1
Mineral absorption	0.00170524	0.011553	SLC46A1, ATP2B4, SLC40A1, ATP2B3, ATP1A3, ATP2B2, MT1X, ATP1B2, ATP1B1, SLC8A1, SLC8A2, SLC8A3, MT2A, ATP7B, TRPV6, FTH1, HMOX1, STEAP1, TRPM6, STEAP2
Rheumatoid arthritis	0.00209178	0.0138262	CXCL6, CXCL8, CXCL1, TNFRSF11A, ITGAL, CXCL3, ICAM1, HLA-DMA, HLA-DMB, CTSL, HLA-DOA, HLA-DQA1, ATP6V1C2, ATP6V0A1, HLA-DRB5, IL15, MMP1, CCL20, MMP3, IL18, FOS, IL1A, IL1B, HLA-DRA, ATP6V0D2, HLA-DRB1, HLA-DQB1
Aldosterone synthesis and secretion	0.00218712	0.0141121	CAMK2B, DAGLA, CAMK2A, ITPR1, ATP1A3, CACNA1D, ADCY2, ADCY1, CACNA1H, CACNA1G, ADCY5, CACNA1I, CREB3L3, LDLR, PRKCG, KCNJ5, PRKCB, PDE2A, ATP2B4, ATP2B3, ATP2B2, ATP1B2, ATP1B1, NR4A2, CAMK4, AGTR1, PLCB1, KCNK3
Breast cancer	0.00226162	0.0142534	SHC4, NOTCH3, CDKN1A, WNT2B, FLT4, TCF7, LEF1, PIK3CD, PIK3R1, DLL1, FGF5, DLL4, WNT11, FGF9, HEY1, HEY2, FGF23, WNT4, FZD1, JAG2, APC2, GADD45B, FZD4, WNT3A, NCOA3, WNT7B, FZD8, FOS, AXIN2, WNT9A, WNT16, ESR1, ESR2, GADD45G, FGF19, KIT, FGF18, PGR
Mucin type O-glycan biosynthesis	0.00245638	0.0151291	GALNT12, GALNT6, GALNT14, GALNT16, GALNT3, GALNT18, C1GALT1, GCNT1, GALNT10, B3GNT6, B3GNT3, ST6GALNAC3, ST3GAL1, GALNT9
Phospholipase D signaling pathway	0.00256618	0.0154541	DGKG, SHC4, PTGFR, CXCL8, DGKB, PDGFB, PIK3CD, LPAR3, ADCY2, ADCY1, PIK3R1, PLD1, GRM1, PIK3R6, PIK3R5, ADCY5, AGPAT4, CYTH3, GRM4, RRAS, CXCR1, PDGFD, GRM8, PLCG2, PTK2B, PIP5K1B, PDGFRA, SYK, PLA2G4A, AVPR1A, GAB2, DNM3, KIT, AGTR1, PLCB1, PLPP3, DGKI, RAPGEF4
Gastric acid secretion	0.00278786	0.0164241	PRKCG, CAMK2B, CHRM3, KCNJ10, PRKCB, CAMK2A, ITPR1, ATP1A3, ADCY2, ATP1B2, ADCY1, SSTR2, ATP1B1, GNAI1, ADCY5, CCKBR, HRH2, CA2, PLCB1, EZR, KCNK2, KCNJ2, CFTR
Arginine and proline metabolism	0.00342204	0.0197313	GAMT, ARG2, AOC1, MAOB, NOS2, MAOA, SMOX, NOS3, CKMT1A, AZIN2, SAT1, ALDH3A2, GATM, P4HA3, CKMT1B, CKB, NOS1
Type II diabetes mellitus	0.00370591	0.020923	KCNJ11, PDX1, IRS4, CACNA1A, PIK3CD, CACNA1D, IRS2, PIK3R1, SLC2A4, MAFA, CACNA1E, GCK, CACNA1G, MAPK10, SOCS3, HKDC1
Salivary secretion	0.00382407	0.0211495	CHRM3, GUCY1B1, ITPR1, ATP1A3, ADRA1D, ADRB1, ADCY2, LPO, ADRB2, ADCY1, ADRA1A, RYR3, ADCY5, CD38, NOS1, KCNN4, PRKG1, PRKCG, PRKCB, ATP2B4, ATP2B3, ATP2B2, ATP1B2, ATP1B1, TRPV6, PLCB1
Amphetamine addiction	0.00418208	0.0225244	PRKCG, CAMK2B, GRIA2, MAOB, MAOA, PRKCB, CAMK2A, CACNA1D, FOS, GRIN2B, ADCY5, GRIN1, ARC, GRIN2A, GRIN3B, CREB3L3, CAMK4, DRD1, SLC18A2, GRIA3, STX1A
Viral myocarditis	0.00430525	0.0225244	HLA-DRB5, CD40, CXADR, LAMA2, HLA-B, ITGAL, HLA-F, ICAM1, HLA-E, HLA-DMA, HLA-DMB, RAC2, HLA-DRA, DMD, HLA-DOA, CD55, HLA-DQA1, HLA-DRB1, HLA-DQB1
ECM-receptor interaction	0.00432202	0.0225244	TNXB, LAMA2, SDC4, ITGB4, ITGB3, LAMA3, COMP, IBSP, SPP1, CD36, LAMB3, VWF, ITGA4, ITGA2, ITGA1, HSPG2, COL2A1, FRAS1, COL1A2, COL4A4, ITGA7, ITGA6, CD47, FREM2, ITGA9
Maturity onset diabetes of the young	0.00454439	0.0232364	HHEX, NR5A2, ONECUT1, PDX1, PAX6, MAFA, NKX6-1, GCK, MNX1, FOXA2, NKX2-2
Proteoglycans in cancer	0.00478571	0.0240172	CAMK2B, CDKN1A, WNT2B, SDC4, ITGB3, CAMK2A, ITPR1, PIK3CD, TWIST1, PIK3R1, SHH, WNT11, ERBB3, RRAS, ERBB4, CTSL, KDR, PLCG2, GPC3, TIMP3, PLCE1, WNT4, FZD1, PRKCG, VAV3, FZD4, PRKCB, LUM, WNT3A, ITGA2, PTCH1, WNT7B, PLAUR, IGF2, FZD8, ANK2, ANK3, WNT9A, WNT16, HSPG2, MMP9, ESR1, VAV1, MAPK13, TIAM1, COL1A2, HPSE, EZR
PI3K-Akt signaling pathway	0.00628364	0.0309612	CDKN1A, FLT3, ITGB4, FLT4, ITGB3, PIK3CD, AREG, GHR, COMP, FGF5, CCND2, IBSP, FGF9, CREB3L3, MYB, KDR, IL6R, MAGI1, PDGFRA, VWF, SYK, ITGA4, ITGA2, ITGA1, OSMR, PRLR, PGF, EREG, COL2A1, COL4A4, KIT, IL3RA, ITGA7, ITGA6, SGK3, ITGA9, PRKAA2, TNXB, LAMA2, LAMA3, PDGFB, TGFA, LPAR3, PIK3R1, EFNA5, PIK3R6, PIK3R5, BCL2L11, GNG2, ERBB3, ERBB4, GNG4, PDGFD, GNG7, SPP1, PCK1, FGF23, NTRK1, NTRK2, NGFR, …
Parathyroid hormone synthesis, secretion and action	0.00705685	0.0341501	CDKN1A, ITPR1, ADCY2, GATA3, ARRB2, ADCY1, PLD1, GNAI1, PTHLH, ADCY5, SLC9A3R1, MMP25, MMP24, CREB3L3, FGF23, PRKCG, EGR1, MEF2C, PRKCB, PDE4D, FOS, NR4A2, MAFB, MMP13, CYP24A1, MMP15, MMP17, PLCB1
Toxoplasmosis	0.00805205	0.0382826	CIITA, CD40, LAMA2, LAMA3, GNAI1, PIK3R6, PIK3R5, HLA-DMA, HLA-DMB, ALOX5, IL12A, HLA-DOA, LDLR, HLA-DQA1, MAP2K6, HLA-DRB5, LAMB3, NOS2, IL10RA, HSPA2, IRGM, MAPK13, GNAO1, MAPK10, HLA-DRA, ITGA6, HLA-DRB1, BIRC3, HLA-DQB1
Retrograde endocannabinoid signaling	0.00840608	0.0392767	GRIA2, GABRB1, DAGLA, ITPR1, CACNA1A, CACNA1D, ADCY2, ABHD6, ADCY1, PTGS2, GNAI1, GRM1, ADCY5, RIMS1, GNG2, GNG4, GNG7, SLC17A7, GABRD, GRIA3, GABRQ, PRKCG, KCNJ5, KCNJ6, SLC32A1, PRKCB, KCNJ9, GABRA4, GABRG3, GNG11, MAPK13, GNAO1, MAPK10, GNB5, PLCB1, MGLL
Cytokine-cytokine receptor interaction	0.0104496	0.0479971	CXCL6, CNTFR, CD40, EDA, CXCL8, IL24, CXCL1, IL1RAP, CXCL3, CXCL14, CX3CL1, CXCL16, GHR, IL12A, IL13RA2, IL6R, IL11RA, IL15, IL18, LIFR, OSMR, TNFRSF1B, PRLR, TGFBR2, IL1A, IL1B, IL3RA, IL6ST, EBI3, CXCR4, CSF2RB, TNFRSF11A, CSF2RA, ACVR1C, CXCR1, IL21R, IL12RB2, NGFR, GDF11, IL33, TNFSF14, TSLP, GDF15, CCL20, TNFSF15, IL10RA, TNFRSF9, IL31RA, BMP8A, BMP8B, INHBB, IFNLR1, INHBA, BMP6, BMP4, IL22R…
Graft-versus-host disease	0.0107962	0.0487628	HLA-DRB5, HLA-B, HLA-F, HLA-E, IL1A, HLA-DMA, HLA-DMB, IL1B, HLA-DRA, KLRC1, HLA-DOA, HLA-DQA1, HLA-DRB1, HLA-DQB1

## Sheet: Table S8
Supplemental Table 8. KEGG pathway analysis for significant DRGs in mocetinostat- versus DMSO-treated samples.
Pathway	P value	FDR	Enriched genes
Nucleocytoplasmic transport	1.41218e-11	3.68578e-09	POM121, IPO11, NUP205, NUP107, NUP188, CSE1L, PNN, XPO4, POM121C, NUP85, SUMO3, MAGOH, KPNA6, TNPO2, NUP214, NDC1, NUP155, ALYREF, PYM1, NUP153, MAGOHB, THOC5, XPOT, NUP35, RAN, KPNB1, NUP37
Cell cycle	2.83085e-09	3.69426e-07	CUL1, BUB1B, TTK, PKMYT1, CCNB2, CCNB1, ORC6, EP300, E2F4, BUB1, CREBBP, CDKN2C, SMAD3, PLK1, CDC25C, CDC25A, RBX1, CCNA2, STAG1, STAG2, TFDP1, ESPL1, CDK4, TP53, ANAPC1, MAD2L1
Amyotrophic lateral sclerosis	9.74007e-07	8.47386e-05	POM121, NUP205, TOMM40, PSMD11, NUP107, NUP188, NDUFA10, DCTN3, ATP5MC2, PSMB6, PSMB7, TUBA1B, PSMB5, POM121C, PSMB2, NUP85, CYC1, NUP214, NDC1, NDUFA9, NUP155, ATP5PB, FUS, ALYREF, NDUFA1, GPX8, GPX7, NDUFC2, NRG1, NUP153, MAPK12, TOMM40L, PSMC6, PSMC3, PSMA1, PSMC4, NDUFS3, NUP35, MATR3, SRSF7, TP53, NUP37
Spliceosome	1.4399e-05	0.000939532	SF3A3, ISY1, TCERG1, RBM25, SF3B3, FUS, ALYREF, CWC15, MAGOHB, PRPF8, U2SURP, LSM7, PHF5A, PUF60, SNRPD1, U2AF2, MAGOH, SNRPA1, SRSF4, SRSF7, SMNDC1, RBMX
Lysine degradation	0.000278452	0.0145352	KMT2D, NSD1, SUV39H1, SETD1B, SETD7, NSD2, KMT2B, SETMAR, PLOD3, KMT5B, KMT5A, AASS
Proteasome	0.000414902	0.0180482	PSMB6, PSMB7, PSMD11, PSMC6, PSMB5, PSMA1, PSMC3, PSMB2, PSMC4, PSMB10

## Sheet: Table S9
Supplemental Table 9. Significant URPs in mocetinostat- versus DMSO-treated samples.
UniProt ID	Gene symbol	Abundance ratio	FDR
O75369-8	FLNB	1.41	4.46759e-13
P54652	HSPA2	2.956	4.46759e-13
Q16658	FSCN1	1.627	4.46759e-13
P11413	G6PD	1.312	4.46759e-13
O15460-2	P4HA2	1.409	4.46759e-13
Q12929	EPS8	1.755	4.46759e-13
Q7Z7L1	SLFN11	2.037	4.46759e-13
Q9Y624	F11R	2.863	4.46759e-13
Q16352	INA	3.261	4.46759e-13
P13591	NCAM1	2.681	4.46759e-13
Q9Y2D5-6	AKAP2	1.387	1.34905e-06
Q9H223	EHD4	1.556	2.06586e-06
Q9HCJ6	VAT1L	5.962	3.7401e-06
Q7KZF4	SND1	1.22	4.74508e-06
P06737	PYGL	1.515	5.05788e-06
P38936	CDKN1A	7.37	5.05788e-06
P09960	LTA4H	1.533	5.84179e-06
P58107	EPPK1	2.803	7.54648e-06
Q9UGI8	TES	1.51	1.04282e-05
P11021	HSPA5	1.418	1.05093e-05
Q16555	DPYSL2	1.448	1.05093e-05
Q8WX93	PALLD	1.516	1.05093e-05
P14923	JUP	2.354	1.05093e-05
Q9UM54	MYO6	1.822	1.05093e-05
Q15555	MAPRE2	1.63	1.05093e-05
Q9BQE5	APOL2	1.442	1.05093e-05
P29373	CRABP2	2.346	1.05093e-05
P05026	ATP1B1	1.588	1.05093e-05
P23229	ITGA6	3.868	1.05093e-05
P50453	SERPINB9	1.977	1.05093e-05
P17600	SYN1	11.423	1.05093e-05
P18206	VCL	1.693	1.13536e-05
Q07157	TJP1	1.47	1.15973e-05
P42224	STAT1	1.396	1.16324e-05
P13667	PDIA4	1.161	1.17753e-05
O95340	PAPSS2	1.376	1.17753e-05
P12259	F5	1.72	1.17753e-05
Q08431	MFGE8	1.726	1.17753e-05
Q9NZU5	LMCD1	2.391	1.1776e-05
P30740	SERPINB1	1.777	1.19238e-05
O75874	IDH1	1.478	1.20358e-05
Q8N392	ARHGAP18	1.451	1.20358e-05
P09104	ENO2	1.913	1.21172e-05
Q14534	SQLE	2.691	1.26703e-05
P21291	CSRP1	1.76	1.3216e-05
Q9UI42	CPA4	1.923	1.3216e-05
P12277	CKB	1.468	1.33381e-05
Q9BYG5	PARD6B	1.717	1.40918e-05
P09601	HMOX1	1.972	1.45432e-05
P50452	SERPINB8	1.75	1.50238e-05
P06396	GSN	2.096	1.52575e-05
Q6UVK1	CSPG4	1.349	1.57014e-05
P13796	LCP1	2.278	1.61621e-05
Q01581	HMGCS1	1.87	1.61621e-05
O94925-3	GLS	1.728	1.62566e-05
P11216	PYGB	1.254	1.7091e-05
Q15746	MYLK	1.278	1.7091e-05
O14745	SLC9A3R1	1.569	1.7462e-05
Q12802	AKAP13	1.535	1.77524e-05
P21926	CD9	1.801	1.7974e-05
Q16527	CSRP2	1.84	1.97714e-05
Q9NQW6	ANLN	1.741	2.11081e-05
Q05639	EEF1A2	1.289	2.14448e-05
P13639	EEF2	1.077	2.51951e-05
Q14527	HLTF	1.598	2.51951e-05
O95573	ACSL3	1.953	2.57001e-05
P37268	FDFT1	1.712	2.76462e-05
Q9H1E3	NUCKS1	1.471	2.78807e-05
P14384	CPM	3.986	2.81571e-05
P46821	MAP1B	1.297	3.06904e-05
P04083	ANXA1	1.801	3.06904e-05
Q5M775	SPECC1	1.235	3.06904e-05
O43175	PHGDH	1.199	3.45857e-05
P05121	SERPINE1	2.074	3.69668e-05
Q03001	DST	1.266	3.71087e-05
P10909	CLU	2.599	3.71087e-05
Q9UHB6	LIMA1	1.375	3.71286e-05
Q08722	CD47	1.657	3.71286e-05
P40763	STAT3	1.284	3.71918e-05
P12235	SLC25A4	1.615	3.74877e-05
P31431	SDC4	2.998	3.95881e-05
Q9H5V8	CDCP1	2.283	3.9729e-05
Q9NZN3	EHD3	1.698	3.98118e-05
Q6PIU2	NCEH1	1.756	4.20066e-05
P01130	LDLR	1.728	4.29626e-05
Q29980	MICB	2.318	4.30123e-05
O94832	MYO1D	1.745	4.57918e-05
Q9H098	FAM107B	1.9	4.68841e-05
Q15043	SLC39A14	1.471	4.83544e-05
Q9Y2W6	TDRKH	2.313	4.85755e-05
P55196	AFDN	1.564	4.89183e-05
O60271	SPAG9	1.166	5.14491e-05
O95716	RAB3D	3.117	5.18658e-05
P05783	KRT18	1.384	5.42683e-05
Q9Y5K6	CD2AP	1.227	5.61588e-05
P35579	MYH9	1.194	5.76353e-05
Q8TEM1	NUP210	1.263	6.45005e-05
P49006	MARCKSL1	1.296	6.51329e-05
P29466	CASP1	2.04	6.51329e-05
Q15404	RSU1	1.278	6.73418e-05
P18031	PTPN1	1.176	7.02939e-05
P55327	TPD52	1.385	7.07887e-05
Q16822	PCK2	1.141	7.07887e-05
Q9UHD8	SEPTIN9	1.185	7.09352e-05
Q03405	PLAUR	2.212	7.11107e-05
Q13011	ECH1	1.358	7.13207e-05
P11233	RALA	1.279	7.40447e-05
O94760	DDAH1	1.462	7.46686e-05
Q8TAE6	PPP1R14C	2.905	7.46686e-05
Q9NNX1	TUFT1	2.525	7.53028e-05
Q96DT7	ZBTB10	1.432	7.53028e-05
P04179	SOD2	1.467	7.58936e-05
Q01813	PFKP	1.159	7.76234e-05
O60664	PLIN3	1.363	7.77603e-05
Q92522	H1-10	1.466	7.77603e-05
P40189	IL6ST	2.13	7.80648e-05
Q5JSH3	WDR44	1.288	7.89309e-05
P20337	RAB3B	1.619	7.98637e-05
P05120	SERPINB2	3.709	7.9864e-05
P48960	ADGRE5	1.306	8.29654e-05
O75146	HIP1R	1.637	8.37957e-05
P29317	EPHA2	1.387	8.40235e-05
P48735	IDH2	1.227	8.40235e-05
P51178	PLCD1	2.114	8.55271e-05
P63096	GNAI1	1.917	9.10808e-05
Q96HC4	PDLIM5	1.342	9.31389e-05
P35610	SOAT1	1.194	9.31389e-05
Q13642-1	FHL1	1.442	9.44396e-05
Q93008	USP9X	1.177	9.62446e-05
Q96PU5	NEDD4L	2.161	9.62446e-05
Q8NF37	LPCAT1	1.836	9.62446e-05
P27105	STOM	1.78	9.70381e-05
O95757	HSPA4L	1.644	9.7702e-05
Q27J81	INF2	1.232	0.000100951
O95671	ASMTL	1.738	0.000103128
P05023	ATP1A1	1.219	0.000105038
Q9Y251	HPSE	2.2	0.000110201
P23368	ME2	1.235	0.000110981
Q8TB36	GDAP1	1.345	0.000111019
P17676	CEBPB	2.22	0.000115514
Q8IVL5	P3H2	1.602	0.000116364
P49662	CASP4	1.568	0.00011918
P33121	ACSL1	1.432	0.000121515
P61587	RND3	3.037	0.000121515
Q9Y3Z3	SAMHD1	1.246	0.000122523
Q6YN16	HSDL2	1.218	0.000122952
P35613-2	BSG	1.175	0.000127371
P62877	RBX1	2.75	0.000127371
P52732	KIF11	1.222	0.000132664
Q8NEL9	DDHD1	1.748	0.000132664
Q9Y680	FKBP7	2.056	0.000133423
Q96AC1	FERMT2	1.272	0.000134261
P06756	ITGAV	1.326	0.000135981
P61224	RAP1B	1.139	0.000135981
Q9UKI2	CDC42EP3	1.925	0.000135981
Q13492	PICALM	1.467	0.000138965
P48307	TFPI2	2.598	0.000138965
P00491	PNP	1.402	0.000141011
P01889	HLA-B	1.418	0.000141011
P17301	ITGA2	1.603	0.000141095
P21589	NT5E	1.837	0.000146706
P53814	SMTN	1.334	0.000158466
P11169	SLC2A3	1.97	0.000163851
O43865	AHCYL1	1.213	0.000169063
Q5ST30	VARS2	1.423	0.000177872
Q9H0Z9	RBM38	1.738	0.000177872
Q9NQX7	ITM2C	1.74	0.00017824
P08138	NGFR	3.195	0.000182687
P60709	ACTB	1.176	0.000183645
Q96JM7	L3MBTL3	1.953	0.000186888
Q9HC35	EML4	1.171	0.000188972
P05362	ICAM1	1.604	0.000191603
Q16763	UBE2S	1.796	0.000198961
P13674-2	P4HA1	1.142	0.000204823
P13995	MTHFD2	1.186	0.000206318
O94808	GFPT2	1.248	0.000214781
O95379	TNFAIP8	1.407	0.000221535
P49189	ALDH9A1	1.133	0.000225137
O43707	ACTN4	1.233	0.000226423
P42765	ACAA2	1.17	0.000239206
P78536	ADAM17	1.356	0.00025302
O75362	ZNF217	1.582	0.000256344
Q9UBS4	DNAJB11	1.192	0.000266256
P50416	CPT1A	1.291	0.000276994
Q562R1	ACTBL2	1.617	0.00027784
Q96RF0	SNX18	1.354	0.000279168
O43293	DAPK3	1.544	0.000288848
O15118	NPC1	1.423	0.000291455
Q6NZI2	CAVIN1	1.373	0.000294029
P40121	CAPG	1.244	0.000306191
O00400	SLC33A1	1.165	0.000306797
P32455	GBP1	1.193	0.000307084
O00592	PODXL	1.393	0.000310331
Q96AY3	FKBP10	1.21	0.000330911
P05787	KRT8	1.312	0.000330931
P11387	TOP1	1.218	0.000354907
Q9Y696	CLIC4	1.36	0.000356115
Q9BYN0	SRXN1	1.662	0.000357263
P05106	ITGB3	1.742	0.000366461
O00154	ACOT7	1.206	0.000366479
O00560-2	SDCBP	1.56	0.000366488
Q9NRV9	HEBP1	1.518	0.000366488
Q9UL42	PNMA2	1.34	0.000372786
Q9Y2V2	CARHSP1	1.292	0.000376758
Q86X29	LSR	1.869	0.000376818
A6NCE7	MAP1LC3B2	1.795	0.0003802
O00151	PDLIM1	1.284	0.000382984
Q5VV41	ARHGEF16	1.817	0.0003904
P43490	NAMPT	1.39	0.000394136
Q16881	TXNRD1	1.338	0.000400516
O75695	RP2	1.641	0.000409169
P00167	CYB5A	1.618	0.000409483
Q9UH65	SWAP70	1.371	0.000409756
Q8NFJ5	GPRC5A	1.47	0.000415048
P61764	STXBP1	1.629	0.000420511
Q9BXB5	OSBPL10	1.702	0.000420511
P46734	MAP2K3	1.245	0.00043582
Q6DKJ4	NXN	1.177	0.000436903
Q9H4G4	GLIPR2	1.432	0.000438487
Q9H0U9	TSPYL1	1.429	0.000446326
P04040	CAT	1.417	0.000456267
Q14533	KRT81	1.741	0.00045893
Q6PI78	TMEM65	1.245	0.00045893
O43739	CYTH3	1.789	0.00045893
P16070	CD44	1.256	0.000462099
Q6P1N0	CC2D1A	1.157	0.000465478
Q8WXH0	SYNE2	1.198	0.000468351
O43795	MYO1B	1.327	0.000468756
P31146	CORO1A	1.507	0.000473958
P02786	TFRC	1.111	0.000483694
Q9UQN3	CHMP2B	1.388	0.000493106
Q14914	PTGR1	1.161	0.000507581
P14625	HSP90B1	1.195	0.000508194
Q9NSY1	BMP2K	1.526	0.000508843
Q9P2E3	ZNFX1	1.205	0.000523581
P23526	AHCY	1.073	0.000523763
P51911	CNN1	1.425	0.000523763
Q9BVA1	TUBB2B	1.818	0.000528354
Q96SI9	STRBP	1.339	0.000536709
O95571	ETHE1	1.394	0.000536709
P15144	ANPEP	1.5	0.000536709
Q92686	NRGN	1.811	0.000536709
O14950	MYL12B	1.246	0.000538514
Q15084	PDIA6	1.173	0.000553885
Q5T0N5	FNBP1L	1.481	0.000553885
P08243	ASNS	1.327	0.000564372
Q29983	MICA	2.047	0.000566607
Q12965	MYO1E	1.513	0.000567357
Q15392	DHCR24	1.334	0.000568771
P09622	DLD	1.085	0.000572495
Q9Y617	PSAT1	1.215	0.000591841
O94901-9	SUN1	1.235	0.000601394
P16615	ATP2A2	1.122	0.000602106
P07305	H1-0	1.45	0.000617005
Q96A65	EXOC4	1.103	0.000624095
P08174	CD55	1.665	0.000624095
Q4V328	GRIPAP1	1.226	0.000632401
Q6NTF9	RHBDD2	1.47	0.000693771
Q9H0B8	CRISPLD2	2.442	0.000699833
Q9NUJ1	ABHD10	1.298	0.000705592
Q9Y6M7-7	SLC4A7	1.371	0.000705592
P10109	FDX1	1.532	0.000705592
P29279	CCN2	1.886	0.000716713
P51648	ALDH3A2	1.462	0.000720423
Q8TDB4	MGARP	1.336	0.000724327
P14550	AKR1A1	1.33	0.000724494
P09936	UCHL1	1.264	0.000724801
P15121	AKR1B1	1.145	0.00072989
P07099	EPHX1	1.277	0.000734818
Q70UQ0-4	IKBIP	1.128	0.000735004
Q8WVY7	UBLCP1	1.376	0.000735677
P83111	LACTB	1.326	0.000755726
Q14258	TRIM25	1.233	0.000759284
Q02218	OGDH	1.396	0.000771614
Q9BV36	MLPH	1.57	0.000771614
Q13043	STK4	1.356	0.000777484
O00767	SCD	1.436	0.000792617
P17931	LGALS3	1.376	0.00079476
P62070	RRAS2	1.319	0.000806121
Q68EM7	ARHGAP17	1.131	0.000811587
Q8WVX9	FAR1	1.341	0.000848323
P34741	SDC2	1.389	0.00084996
Q4J6C6	PREPL	1.401	0.000852838
O14618	CCS	1.425	0.000862158
Q96Q06	PLIN4	1.594	0.000862369
P32004	L1CAM	1.474	0.000879454
O43252	PAPSS1	1.218	0.000886481
Q8N4X5	AFAP1L2	1.51	0.000886481
P28288	ABCD3	1.172	0.00088768
Q9UHR4	BAIAP2L1	1.289	0.000898679
Q86V48	LUZP1	1.286	0.000916939
P35221	CTNNA1	1.189	0.000933214
Q9UHN6	CEMIP2	2.194	0.000957184
P69905	HBA1; HBA2	1.94	0.000970433
P15151	PVR	1.47	0.000996421
P02656	APOC3	1.5	0.00100858
Q9NZN4	EHD2	1.501	0.00104153
Q9Y508	RNF114	1.342	0.00104503
P36871	PGM1	1.193	0.00105575
Q9P2E9	RRBP1	1.251	0.00106797
Q969X5	ERGIC1	1.324	0.00106797
Q9Y5B9	SUPT16H	1.4	0.00106971
O75955	FLOT1	1.172	0.00112166
Q96CX2	KCTD12	1.155	0.00112166
O95197	RTN3	1.352	0.00112166
O14880	MGST3	1.709	0.00112594
Q9Y244	POMP	1.491	0.0011486
Q12851	MAP4K2	1.554	0.00116029
P21333	FLNA	1.156	0.00117286
Q9Y4D7	PLXND1	1.276	0.00117874
P80723	BASP1	1.283	0.00118005
Q9NZV1	CRIM1	1.488	0.00119825
Q03426	MVK	1.169	0.00119851
Q15327	ANKRD1	1.842	0.00122461
Q9ULR5	PAIP2B	2.353	0.0012284
P04181	OAT	1.351	0.00124276
O00622	CCN1	2.234	0.00124453
P08758	ANXA5	1.267	0.00127071
P11498	PC	1.274	0.00127544
O14908	GIPC1	1.182	0.00127788
O95394	PGM3	1.156	0.0012891
Q9BZF3	OSBPL6	1.44	0.00132151
P52292	KPNA2	1.229	0.00132203
Q969M3	YIPF5	1.106	0.00133262
Q9NUP9	LIN7C	1.166	0.00133431
P55084	HADHB	1.096	0.00134703
Q5ZPR3	CD276	1.258	0.00136569
Q9P0K7	RAI14	1.177	0.00136581
A5PLL7	PEDS1	1.477	0.001378
Q8NHP6	MOSPD2	1.405	0.00138069
Q8IWE2	FAM114A1	1.276	0.00142185
Q53EZ4	CEP55	1.4	0.00142247
P62745	RHOB	1.26	0.00142477
P50440	GATM	5.119	0.00143595
P13473	LAMP2	1.264	0.00143681
P31937	HIBADH	1.165	0.00144044
Q6FIF0	ZFAND6	1.687	0.0014524
Q01518	CAP1	1.175	0.00146856
Q9UIJ7	AK3	1.22	0.00148408
Q08380	LGALS3BP	1.22	0.00149911
P23378	GLDC	1.829	0.0015238
Q9H2H9	SLC38A1	1.424	0.00154468
O75044	SRGAP2	1.281	0.00156269
Q00403	GTF2B	1.2	0.00156691
Q7Z3E2	CCDC186	1.264	0.00156942
Q9Y2H1	STK38L	1.251	0.00156942
Q13277	STX3	1.489	0.00158936
P09471-2	GNAO1	1.267	0.00163312
O15075	DCLK1	1.935	0.00163972
P55011	SLC12A2	1.455	0.00169846
Q9Y6E2	BZW2	1.137	0.00173429
Q6WCQ1	MPRIP	1.097	0.00173557
P02533	KRT14	1.347	0.00175685
Q06210	GFPT1	1.229	0.00178431
P11532	DMD	2.196	0.00178431
Q9BYT8	NLN	1.28	0.00180245
Q8WWK9	CKAP2	1.107	0.00181177
P19367	HK1	1.108	0.00182531
P04216	THY1	1.328	0.00184548
P38606	ATP6V1A	1.092	0.0018749
P09382	LGALS1	1.11	0.00187821
Q6DD88	ATL3	1.245	0.00187821
Q05682-5	CALD1	1.22	0.0019097
Q8N8S7	ENAH	1.237	0.00193508
P08670	VIM	1.389	0.00193603
P16152	CBR1	1.332	0.00193603
Q13217	DNAJC3	1.223	0.00193603
Q04727	TLE4	1.225	0.00193603
Q8IYS1	PM20D2	1.203	0.00194017
Q9H0L4	CSTF2T	1.2	0.00195849
P17096	HMGA1	1.632	0.0019615
O60488	ACSL4	1.301	0.00196912
O00339	MATN2	1.468	0.00198079
O94979	SEC31A	1.098	0.00198343
Q04760	GLO1	1.139	0.0019928
P55263	ADK	1.199	0.00204866
P20020-1	ATP2B1	1.256	0.00209802
Q15758	SLC1A5	1.114	0.00212927
Q86V21	AACS	1.212	0.00215374
O15427	SLC16A3	1.284	0.00215454
P56377	AP1S2	1.335	0.00219933
Q96C36	PYCR2	1.173	0.00220172
O60763	USO1	1.172	0.00223602
Q3V6T2	CCDC88A	1.25	0.00223602
Q63ZY3	KANK2	1.227	0.00225013
O15400	STX7	1.393	0.00228167
Q14011	CIRBP	1.166	0.00228441
Q9P2B4	CTTNBP2NL	1.338	0.00229065
P99999	CYCS	1.258	0.00230371
Q9GZT4	SRR	1.567	0.00234518
Q9NWB6	ARGLU1	1.149	0.00237696
P04439	HLA-A	1.213	0.00238756
P20810-6	CAST	1.225	0.0023975
Q8IUD2	ERC1	1.196	0.0023975
Q8N2G8	GHDC	1.584	0.0023975
P12429	ANXA3	1.119	0.00240858
P57105	SYNJ2BP	1.164	0.00246523
Q86SQ0-3	PHLDB2	1.321	0.00253885
Q9UNA1	ARHGAP26	2.443	0.00254162
P30101	PDIA3	1.109	0.00258621
P30043	BLVRB	1.285	0.00260651
Q8N335	GPD1L	1.287	0.00261631
Q9Y6X9	MORC2	1.276	0.00261899
Q96B97	SH3KBP1	1.33	0.00262184
Q13641	TPBG	1.28	0.00265722
P24821-4	TNC	1.236	0.00270936
P09493-10	TPM1	1.345	0.00277025
Q9UBM7	DHCR7	1.229	0.00277025
P09874	PARP1	1.081	0.00289493
Q9NZJ9	NUDT4	1.423	0.00291479
O95825	CRYZL1	1.27	0.00292641
P09493-2	TPM1	1.452	0.00293675
O95864	FADS2	1.328	0.00294344
Q9H4M9	EHD1	1.212	0.00294763
P47736	RAP1GAP	1.852	0.00295926
P61769	B2M	1.215	0.00300186
Q08945	SSRP1	1.406	0.00304542
P29323	EPHB2	1.221	0.00305583
Q9NR12	PDLIM7	1.101	0.00306716
P54709	ATP1B3	1.191	0.00308325
Q16566	CAMK4	2.196	0.00313456
O75157	TSC22D2	1.28	0.00322042
Q9HDC9	APMAP	1.176	0.00322377
P17096-2	HMGA1	1.706	0.00322377
O95999	BCL10	1.202	0.00325529
P17252	PRKCA	1.252	0.00328483
Q14019	COTL1	1.15	0.00330635
P15311	EZR	1.472	0.00331518
O95786	DDX58	1.449	0.00336416
Q15417	CNN3	1.135	0.00337331
O95425	SVIL	1.264	0.00338354
P21281	ATP6V1B2	1.216	0.00338807
Q8WWI5	SLC44A1	1.24	0.00338807
Q12931	TRAP1	1.057	0.00341177
Q5RI15	COX20	1.149	0.00341645
P15529-2	CD46	1.422	0.00344956
P22413	ENPP1	2.671	0.0034533
Q15382	RHEB	1.125	0.00346119
Q9H2G4	TSPYL2	1.375	0.003471
O75582	RPS6KA5	1.404	0.00353955
Q8N2G6	ZCCHC24	1.31	0.0036013
Q8NHQ8	RASSF8	1.417	0.00363096
Q9UGH3	SLC23A2	1.791	0.00370645
P31323	PRKAR2B	1.719	0.00370752
O00764	PDXK	1.225	0.00374539
Q8NBJ4	GOLM1	1.354	0.00374637
Q14254	FLOT2	1.222	0.00378382
P35869	AHR	1.867	0.00381655
P13798	APEH	1.161	0.00391535
P11362	FGFR1	1.55	0.00393244
Q66K74	MAP1S	1.126	0.00400881
Q9Y4H2	IRS2	1.494	0.00406322
Q16739	UGCG	1.833	0.00407162
Q9UNF0	PACSIN2	1.221	0.00409143
P62805	H4-16; H4C1; H4C11; H4C12; H4C13; H4C14; H4C15; H4C2; H4C3; H4C4; H4C5; H4C6; H4C8; H4C9	1.253	0.00409923
P53004	BLVRA	1.219	0.00412083
Q6P4Q7	CNNM4	1.298	0.00413209
P07355	ANXA2	1.231	0.00413945
Q9Y2H0	DLGAP4	1.136	0.00414922
P41743	PRKCI	1.232	0.00418943
Q8N488	RYBP	1.768	0.00419026
Q9NPJ3	ACOT13	1.401	0.00421835
P37235	HPCAL1	1.261	0.00422322
Q6DKK2	TTC19	1.385	0.00426092
Q96A57	TMEM230	1.194	0.00426092
Q9UNN8	PROCR	1.258	0.00432267
Q14764	MVP	1.57	0.00433676
P36957	DLST	1.13	0.00434637
Q06481	APLP2	1.657	0.0043793
P53801	PTTG1IP	1.19	0.0043793
Q8N9R8	SCAI	1.187	0.0044322
O94919	ENDOD1	2.84	0.00445826
P38117	ETFB	1.135	0.00453618
P46940	IQGAP1	1.091	0.00458021
P02545	LMNA	1.083	0.00458021
O75396	SEC22B	1.372	0.00458549
Q6KB66	KRT80	1.713	0.00460673
Q7RTP6	MICAL3	1.356	0.00460673
Q6YHK3	CD109	1.142	0.00472941
P45973	CBX5	1.19	0.00473466
Q9UPQ0	LIMCH1	1.539	0.00473466
Q8WUH1-1	CHURC1	1.215	0.00473466
Q9Y6M5	SLC30A1	1.434	0.00479556
O15270	SPTLC2	1.361	0.00501242
Q99653	CHP1	1.196	0.00501336
Q9NQC3-2	RTN4	1.304	0.00501805
P05556	ITGB1	1.131	0.00504645
Q15014	MORF4L2	1.227	0.00517318
P08473	MME	1.769	0.00529386
Q9UBF2	COPG2	1.101	0.00530708
Q9BS26	ERP44	1.123	0.00533877
O43491	EPB41L2	1.234	0.0053441
Q9Y277	VDAC3	1.056	0.0054122
Q13454	TUSC3	1.285	0.00542746
Q6PCE3	PGM2L1	1.263	0.00547934
Q9Y3B3	TMED7	1.094	0.00552157
P57768	SNX16	1.222	0.00552157
P30405	PPIF	1.069	0.00555684
P51397	DAP	1.344	0.00556953
P47755	CAPZA2	1.116	0.00557522
Q92930	RAB8B	1.336	0.00563459
Q08209-2	PPP3CA	1.23	0.00566563
P50749	RASSF2	1.748	0.00570958
Q9NZQ3	NCKIPSD	1.447	0.00582057
P40222	TXLNA	1.1	0.00582536
O43633	CHMP2A	1.316	0.00586382
Q14554	PDIA5	1.345	0.00586458
Q9BZF1	OSBPL8	1.176	0.00589342
O60239	SH3BP5	1.408	0.00590602
O94973	AP2A2	1.098	0.00600992
P05141	SLC25A5	1.075	0.00603105
P25686	DNAJB2	1.268	0.00616804
Q13451	FKBP5	1.461	0.00617748
Q13907	IDI1	1.35	0.00618121
P57772	EEFSEC	1.364	0.00618194
Q5T6F2	UBAP2	1.174	0.00620195
Q9BY67	CADM1	1.662	0.00627538
Q16762	TST	1.676	0.00628821
Q53GG5	PDLIM3	3.995	0.00632056
Q9NYB0	TERF2IP	1.117	0.00644432
P43121	MCAM	1.138	0.00647065
Q9UJT0	TUBE1	1.297	0.00649343
P46926	GNPDA1	1.149	0.00653865
Q9NWM8	FKBP14	1.409	0.00659597
P25325	MPST	1.152	0.00661336
P06727	APOA4	1.553	0.00661336
P26006	ITGA3	1.143	0.00676185
P07948	LYN	1.207	0.00685989
Q9Y6Q9	NCOA3	1.237	0.0068912
Q8N257	H2BU1	1.323	0.00689167
O75815	BCAR3	1.279	0.00689167
P54277	PMS1	1.36	0.0068985
P46459	NSF	1.055	0.00691191
P18085	ARF4	1.166	0.00693346
Q04695	KRT17	1.995	0.00696461
P11388	TOP2A	1.472	0.00697173
P07996	THBS1	1.69	0.00697292
O75367	MACROH2A1	1.263	0.00704634
Q9UNH7	SNX6	1.113	0.00709579
P41236	PPP1R2	1.152	0.00709579
Q56VL3	OCIAD2	1.278	0.00710124
Q9NQR4	NIT2	1.191	0.00710889
P48449	LSS	1.161	0.0071526
P08476	INHBA	1.679	0.00727084
O15379	HDAC3	1.271	0.00728629
O43301	HSPA12A	1.767	0.00731042
P08240	SRPRA	1.157	0.00735379
P42566	EPS15	1.106	0.00735635
O60547	GMDS	1.255	0.00736978
Q16512	PKN1	1.202	0.00746842
Q12797	ASPH	1.205	0.00752826
Q15506	SPA17	1.163	0.0077056
Q8IXI2	RHOT1	1.156	0.00772102
Q9UDY2	TJP2	1.123	0.00772569
Q9BXS6	NUSAP1	1.22	0.00774668
Q01082	SPTBN1	1.085	0.0077564
Q9Y2Y0	ARL2BP	1.184	0.0077564
P52926	HMGA2	1.499	0.00789851
P42892	ECE1	1.152	0.00794899
Q8TD19	NEK9	1.152	0.00813474
Q93096	PTP4A1	1.22	0.0081575
Q14240	EIF4A2	1.194	0.00819409
Q8TD16	BICD2	1.123	0.00824413
Q99767	APBA2	1.278	0.00824935
Q8NEN9	PDZD8	1.62	0.00838097
O60942	RNGTT	1.121	0.00838464
Q6P597	KLC3	1.619	0.00854592
Q9BX95	SGPP1	1.744	0.00863575
Q15398	DLGAP5	1.125	0.00865062
P07686	HEXB	1.157	0.00869725
P56199	ITGA1	1.894	0.0088254
Q9H993	ARMT1	1.103	0.00883619
Q96ME1-4	FBXL18	1.284	0.00902208
Q9ULP9	TBC1D24	1.181	0.00905039
Q6ZSZ5	ARHGEF18	1.21	0.00908267
Q9ULI3	HEG1	1.393	0.00919382
P49841	GSK3B	1.182	0.00931589
P05412	JUN	1.351	0.00942179
Q3LXA3	TKFC	1.273	0.00954268
Q9HCE5	METTL14	1.329	0.00957018
Q14847	LASP1	1.226	0.00959858
Q96DP5	MTFMT	1.347	0.00964029
Q86UP2	KTN1	1.058	0.00974335
O43156	TTI1	1.117	0.00974335
Q8IXB1	DNAJC10	1.142	0.00976882
P08648	ITGA5	1.262	0.00992227
Q92882	OSTF1	1.525	0.00995602
Q8IXT5	RBM12B	1.277	0.00996478
P35241	RDX	1.102	0.00998796
O75145	PPFIA3	1.363	0.0100096
P00966	ASS1	1.142	0.0101093
Q9NQT8	KIF13B	1.427	0.0102921
Q8NCW5	NAXE	1.247	0.0103749
Q5JPE7	NOMO2	1.109	0.0104085
O15162	PLSCR1	1.54	0.0104577
P30837	ALDH1B1	1.219	0.0104688
Q15147	PLCB4	1.3	0.0105554
P04114	APOB	1.182	0.0105806
Q13813	SPTAN1	1.084	0.0106054
Q9H2D6	TRIOBP	1.347	0.0106954
Q14204	DYNC1H1	1.048	0.0107265
Q13885	TUBB2A	1.247	0.0107302
Q9NWK9	ZNHIT6	1.421	0.0108052
Q9Y5A7	NUB1	1.121	0.0108064
Q7L576	CYFIP1	1.046	0.010926
Q10472	GALNT1	1.335	0.010926
Q8IV08	PLD3	1.159	0.0109611
Q9Y3E5	PTRH2	1.1	0.0109624
P0C0S5	H2AZ1	1.303	0.0110823
P78559	MAP1A	1.888	0.0111233
Q7Z5G4	GOLGA7	1.16	0.0115166
Q16678	CYP1B1	1.635	0.0115185
P25440	BRD2	1.276	0.0116091
Q5TDH0	DDI2	1.144	0.0116318
Q13740	ALCAM	1.497	0.0116482
Q8NEF9	SRFBP1	1.15	0.0116482
O43847	NRDC	1.135	0.0116526
P46934-4	NEDD4	1.13	0.0117118
Q9NUN5	LMBRD1	1.229	0.0118623
Q9NUQ9	CYRIB	1.137	0.0121685
Q9NUQ3	TXLNG	1.107	0.0122441
Q9UHQ9	CYB5R1	1.191	0.0122453
Q9BYT3	STK33	1.315	0.0123171
Q16222	UAP1	1.135	0.0123385
Q93052	LPP	1.068	0.0123843
O00159-3	MYO1C	1.054	0.0125556
P49588	AARS1	1.046	0.0126859
Q9BTV5	FSD1	1.201	0.0127192
Q6ZXV5	TMTC3	1.241	0.0128337
P00813	ADA	1.371	0.0128561
O43310	CTIF	1.309	0.0128561
Q9Y4C2	TCAF1	1.475	0.0128904
Q96FJ2	DYNLL2	1.146	0.0129499
P30519	HMOX2	1.162	0.0130542
Q92538	GBF1	1.118	0.0131633
Q9P0J1	PDP1	1.231	0.0134736
Q8N726	CDKN2A	1.338	0.0135311
Q9P0V3	SH3BP4	1.273	0.0135818
Q9NYL9	TMOD3	1.138	0.0136276
P51812	RPS6KA3	1.133	0.0136558
Q8N556	AFAP1	1.207	0.0136558
Q9BUP0	EFHD1	1.796	0.0136558
Q9H6T3	RPAP3	1.139	0.0138428
Q9UPY5	SLC7A11	1.152	0.0139311
Q16851	UGP2	1.147	0.0140891
Q86SQ0	PHLDB2	1.483	0.0140891
Q15714	TSC22D1	1.472	0.014148
P23458	JAK1	1.43	0.0141581
Q9NYU2	UGGT1	1.055	0.0142164
O94903	PLPBP	1.137	0.0142743
Q9BPZ3	PAIP2	1.187	0.0142935
P12814	ACTN1	1.146	0.0143497
P15408	FOSL2	1.596	0.0143497
Q6SPF0	SAMD1	1.326	0.0143497
Q9H813	PACC1	1.403	0.0143814
O75083	WDR1	1.055	0.0146165
P30044	PRDX5	1.146	0.0147123
Q9UEW8	STK39	1.481	0.0147123
P09525	ANXA4	1.211	0.0149959
O15173	PGRMC2	1.291	0.0149959
P02765	AHSG	1.505	0.015066
O14672	ADAM10	1.172	0.0151197
Q9H9B4	SFXN1	1.121	0.0152071
Q9NRW1	RAB6B	1.388	0.0152835
O95470	SGPL1	1.17	0.0153907
P83916	CBX1	1.206	0.0154537
Q96GY0	ZC2HC1A	1.141	0.0154537
Q13555-8	CAMK2G	1.156	0.0154537
Q86XA9	HEATR5A	1.47	0.0154537
O75348	ATP6V1G1	1.115	0.0158445
P08195	SLC3A2	1.083	0.0159733
P49407	ARRB1	1.164	0.0159733
Q9NR45	NANS	1.083	0.0160722
Q9GZV5	WWTR1	1.446	0.0161639
O15061	SYNM	1.625	0.0163448
Q01850	CDR2	1.205	0.0164616
P40926	MDH2	1.137	0.0165311
P04350	TUBB4A	1.589	0.0165869
Q9NWQ8	PAG1	1.527	0.0166232
Q69YQ0	SPECC1L	1.184	0.0166421
Q96A33	CCDC47	1.093	0.0166501
P62256	UBE2H	1.394	0.0167235
Q9P0V9	SEPTIN10	1.302	0.0167516
Q6EMK4	VASN	1.247	0.0167666
P46013	MKI67	1.15	0.0169986
Q8NI08	NCOA7	1.305	0.0170024
Q53EU6	GPAT3	1.971	0.0171696
P78362	SRPK2	1.151	0.0172919
Q14651	PLS1	1.25	0.0174202
Q5JRX3	PITRM1	1.138	0.0175224
Q70UQ0	IKBIP	1.222	0.0176073
Q9NR46	SH3GLB2	1.191	0.0177087
P0DP23	CALM1	1.185	0.0180475
Q13546	RIPK1	1.271	0.0182548
Q9UDT6	CLIP2	1.289	0.0183573
Q6YP21	KYAT3	1.152	0.0187675
Q15075	EEA1	1.079	0.0188763
P54136	RARS1	1.058	0.0189255
Q32MZ4-4	LRRFIP1	1.27	0.0189544
Q99720	SIGMAR1	1.162	0.0193769
Q14118	DAG1	1.343	0.0194174
P61225	RAP2B	1.211	0.0194408
Q9NPF0	CD320	1.234	0.0195072
O14653	GOSR2	1.193	0.0195089
Q86UL3	GPAT4	1.18	0.0200909
O00462	MANBA	1.395	0.0202064
P16104	H2AX	1.329	0.0202575
Q8WWQ0	PHIP	1.325	0.0203745
Q9BQI0	AIF1L	1.196	0.0204353
P07602	PSAP	1.21	0.020757
Q9Y314	NOSIP	1.15	0.0209784
O60341	KDM1A	1.13	0.0211155
O43150	ASAP2	1.14	0.0214557
Q92796	DLG3	1.214	0.0214557
P50851	LRBA	1.302	0.0215755
Q92597	NDRG1	2.086	0.0218027
Q15434	RBMS2	1.248	0.0219091
O00273	DFFA	1.081	0.0219862
P20340	RAB6A	1.165	0.0220188
O60343	TBC1D4	1.199	0.0222195
O95235	KIF20A	1.278	0.0222266
P00749	PLAU	1.338	0.0224317
P55210	CASP7	1.149	0.0227842
P50479	PDLIM4	1.172	0.0232283
Q2KHT3	CLEC16A	1.351	0.0232283
O43854	EDIL3	1.095	0.0236033
Q16850	CYP51A1	1.248	0.0236455
P68431	H3C1; H3C10; H3C11; H3C12; H3C2; H3C3; H3C4; H3C6; H3C7; H3C8	1.27	0.0239982
Q7Z417	NUFIP2	1.111	0.0240771
O75718	CRTAP	1.052	0.0240771
Q9Y3P9	RABGAP1	1.091	0.0241373
Q96G03	PGM2	1.129	0.0242411
Q9NV70	EXOC1	1.309	0.0244259
Q9Y2Q3	GSTK1	1.232	0.0245424
Q16539	MAPK14	1.126	0.0248258
Q969G6	RFK	1.29	0.024894
Q9NP79	VTA1	1.099	0.0249883
O14974	PPP1R12A	1.116	0.0251479
O60814	H2BC12	1.265	0.0251479
P22830	FECH	1.196	0.0251834
Q9H3Q1	CDC42EP4	1.191	0.0260572
O75410	TACC1	1.09	0.0261024
Q99614	TTC1	1.138	0.0266373
Q9Y5X1	SNX9	1.108	0.026685
P23786	CPT2	1.2	0.026685
Q96D15	RCN3	1.182	0.0267202
Q5TFE4	NT5DC1	1.18	0.0267634
Q9C035	TRIM5	1.071	0.0267634
Q8NCA5	FAM98A	1.133	0.0268769
O43760	SYNGR2	1.334	0.0269806
P13797	PLS3	1.105	0.027782
Q02952	AKAP12	1.142	0.0282223
P48723	HSPA13	1.109	0.0285027
P42356	PI4KA	1.101	0.0285027
Q9HC07	TMEM165	1.082	0.0289873
Q9BTT6	LRRC1	1.44	0.029049
P15260	IFNGR1	1.338	0.0291099
P49757	NUMB	1.185	0.0294041
Q10471	GALNT2	1.127	0.0297183
Q99470	SDF2	1.131	0.0297638
P50895	BCAM	1.21	0.0299929
Q9BX68	HINT2	1.148	0.0303267
O60749	SNX2	1.113	0.0306869
P53602	MVD	1.253	0.0309857
Q9UNW9	NOVA2	4.1	0.0310894
Q9GZR7	DDX24	1.179	0.0311192
O43759	SYNGR1	1.216	0.0311849
Q53H82	LACTB2	1.2	0.0312995
O15541	RNF113A	1.183	0.0315023
Q9ULH1	ASAP1	1.149	0.0317928
P55209	NAP1L1	1.142	0.0321099
P27816-5	MAP4	1.114	0.0322334
Q13191	CBLB	1.243	0.0328248
Q9BRQ6	CHCHD6	1.079	0.033134
P42704	LRPPRC	1.029	0.0332595
P80303	NUCB2	1.157	0.0333052
P04844-2	RPN2	1.06	0.0333537
Q69YH5	CDCA2	1.291	0.0335437
Q13126	MTAP	1.216	0.0335775
Q9NWS6	FAM118A	1.262	0.0337469
O43286	B4GALT5	1.485	0.0337609
Q9Y4L1	HYOU1	1.047	0.0338772
O00469	PLOD2	1.072	0.0340575
O75923	DYSF	1.22	0.0340575
P15924	DSP	1.073	0.0344451
Q9BRA2	TXNDC17	1.09	0.0344458
P43307	SSR1	1.091	0.034801
P59780	AP3S2	1.116	0.0351124
Q9NXV6	CDKN2AIP	1.147	0.035213
P08133	ANXA6	1.162	0.0353725
Q9BQB6	VKORC1	1.165	0.0353797
Q7Z7H5	TMED4	1.165	0.0353969
P26572	MGAT1	1.147	0.0355294
O00418	EEF2K	1.181	0.0355328
Q9HBL7	PLGRKT	1.356	0.0359517
Q9UKL0	RCOR1	1.117	0.0360119
Q9UFW8	CGGBP1	1.146	0.0360119
Q9H4G0	EPB41L1	1.355	0.0364341
Q15126	PMVK	1.363	0.0367225
Q7Z333	SETX	1.27	0.0368141
Q92820	GGH	1.125	0.0369996
P04424	ASL	1.346	0.0370908
A1X283	SH3PXD2B	1.464	0.0373756
Q14108	SCARB2	1.135	0.0373943
Q9BV20	MRI1	1.111	0.0373961
Q96A26	FAM162A	1.132	0.0374572
Q9NVP2	ASF1B	1.233	0.0374815
Q96RU3	FNBP1	1.091	0.0379368
Q8NFQ8	TOR1AIP2	1.308	0.0380519
O75954	TSPAN9	1.294	0.0383362
Q3B726	POLR1F	1.137	0.038409
A0FGR8-2	ESYT2	1.123	0.0384312
P53582	METAP1	1.1	0.0390577
Q9H7C9	AAMDC	1.569	0.0392132
P53367-2	ARFIP1	1.112	0.0399945
Q86W92	PPFIBP1	1.168	0.040248
P13804	ETFA	1.133	0.0406596
Q13510	ASAH1	1.156	0.0406596
P48163	ME1	1.07	0.0407811
O60282	KIF5C	1.33	0.0409887
Q8TAG9	EXOC6	1.083	0.0414104
P19823	ITIH2	1.568	0.0414855
P16930	FAH	1.113	0.0415181
Q96I15	SCLY	1.131	0.0415469
Q01469	FABP5	1.648	0.0417252
P27694	RPA1	1.071	0.0418311
Q9P246	STIM2	1.176	0.0423635
Q8TDY2	RB1CC1	1.319	0.0424201
P07339	CTSD	1.1	0.0427425
O60566	BUB1B	1.158	0.0429823
Q8TCT9	HM13	1.113	0.0432105
Q9UBT7	CTNNAL1	1.353	0.0433453
O95747	OXSR1	1.118	0.0438809
Q15582	TGFBI	1.431	0.0440071
P55145	MANF	1.169	0.0440817
P07942	LAMB1	1.108	0.0442161
Q8NI22	MCFD2	1.316	0.0442609
Q9BQ69	MACROD1	1.284	0.0448088
P21399	ACO1	1.076	0.0449244
Q9H4L5	OSBPL3	1.615	0.0455725
Q8N6N7	ACBD7	1.774	0.0455744
Q9BZL4	PPP1R12C	1.157	0.0464611
Q96MG7	NSMCE3	1.199	0.0467164
Q92908	GATA6	1.137	0.04744
P63151	PPP2R2A	1.107	0.0476339
O94923	GLCE	1.851	0.0480369
P53618	COPB1	1.029	0.0487357
Q6P3W7	SCYL2	1.059	0.0489225
Q92878	RAD50	1.109	0.0489569
P27816	MAP4	1.061	0.0490299
P34896	SHMT1	1.125	0.0491504
Q92974	ARHGEF2	1.128	0.0498441
P30038	ALDH4A1	1.122	0.0498441

## Sheet: Table S10
Supplemental Table 10. Significant DRPs in mocetinostat- versus DMSO-treated samples.
UniProt ID	Gene symbol	Abundance ratio	FDR
Q13200	PSMD2	0.784	4.46759e-13
Q9BWU0	SLC4A1AP	0.763	4.46759e-13
P30086	PEBP1	0.821	2.82303e-06
P12111	COL6A3	0.593	4.09608e-06
P78347	GTF2I	0.654	4.13289e-06
O00762	UBE2C	0.597	5.00997e-06
Q96NB3	ZNF830	0.667	1.05093e-05
P17480	UBTF	0.606	1.07747e-05
P78344	EIF4G2	0.829	1.21172e-05
Q641Q2	WASHC2A	0.769	1.25324e-05
Q9Y4R8	TELO2	0.701	1.47942e-05
P62191	PSMC1	0.807	1.50238e-05
P31350	RRM2	0.647	1.51908e-05
Q9P031	CCDC59	0.695	1.78176e-05
Q9NQC1	JADE2	0.364	1.85572e-05
P60174	TPI1	0.847	1.87616e-05
P55072	VCP	0.909	2.13223e-05
Q9H6F5	CCDC86	0.811	2.27001e-05
P18124	RPL7	0.82	2.2741e-05
Q8TED1	GPX8	0.663	2.33691e-05
Q9H0A0	NAT10	0.787	2.78807e-05
Q9UKV3	ACIN1	0.762	3.06904e-05
Q8NBN3	TMEM87A	0.72	3.06904e-05
O95613	PCNT	0.371	3.06904e-05
P12110	COL6A2	0.678	3.51472e-05
C9JLW8	MCRIP1	0.665	3.54454e-05
P45974	USP5	0.801	3.71918e-05
O43242	PSMD3	0.872	4.03855e-05
P10644	PRKAR1A	0.709	4.06945e-05
P49756	RBM25	0.87	4.10191e-05
P52272	HNRNPM	0.819	4.57918e-05
O75534	CSDE1	0.82	4.83544e-05
P51610-4	HCFC1	0.649	4.83544e-05
Q9NXW2	DNAJB12	0.674	4.85755e-05
P35998	PSMC2	0.825	4.8895e-05
Q15393	SF3B3	0.814	5.11679e-05
P50502	ST13	0.825	5.26384e-05
P25786	PSMA1	0.86	5.31518e-05
P61956	SUMO2	0.805	5.45278e-05
Q96ST3	SIN3A	0.774	5.61588e-05
Q9NVE7	PANK4	0.676	6.0298e-05
Q86Y56	DNAAF5	0.773	6.18569e-05
P61221	ABCE1	0.844	6.51329e-05
Q68CZ2	TNS3	0.606	6.58063e-05
Q13951-2	CBFB	0.84	6.89883e-05
P46778	RPL21	0.911	6.98289e-05
P35658	NUP214	0.79	7.09352e-05
Q9NW08	POLR3B	0.761	7.46686e-05
Q9H3R5	CENPH	0.64	7.46686e-05
Q7L014	DDX46	0.825	7.53028e-05
Q9BTT0	ANP32E	0.787	7.53028e-05
Q6PL18	ATAD2	0.763	7.76234e-05
P11802	CDK4	0.776	7.89309e-05
P31943	HNRNPH1	0.805	7.9864e-05
Q9NW13	RBM28	0.77	8.19992e-05
Q14202	ZMYM3	0.658	8.37957e-05
Q9Y4E1	WASHC2C	0.732	8.40235e-05
O76031	CLPX	0.741	8.62165e-05
Q9H147	DNTTIP1	0.782	8.72438e-05
Q9BY42	RTF2	0.738	8.86874e-05
Q9NR30	DDX21	0.845	9.09799e-05
Q92841	DDX17	0.836	9.10808e-05
P35637	FUS	0.788	9.10808e-05
Q9UHX1-2	PUF60	0.761	9.10808e-05
P28370	SMARCA1	0.769	9.10808e-05
O75391	SPAG7	0.502	9.31389e-05
Q9ULX6	AKAP8L	0.795	9.45579e-05
O00499	BIN1	0.812	9.45579e-05
P50454	SERPINH1	0.715	9.55148e-05
Q12874	SF3A3	0.84	0.000101022
P33993	MCM7	0.82	0.000101687
P60842	EIF4A1	0.811	0.000102856
P09619	PDGFRB	0.509	0.00011229
Q9P000	COMMD9	0.745	0.000116129
Q7L2E3-2	DHX30	0.795	0.000118014
Q8TDD1	DDX54	0.77	0.000118582
P33992	MCM5	0.84	0.000119022
P23921	RRM1	0.65	0.000119022
O00299	CLIC1	0.81	0.00012051
Q6P2Q9	PRPF8	0.783	0.000120595
Q14690	PDCD11	0.824	0.000120595
Q14566	MCM6	0.864	0.000121515
P12109	COL6A1	0.717	0.000121515
O94906	PRPF6	0.845	0.000124039
Q14684	RRP1B	0.796	0.000124691
Q13561	DCTN2	0.868	0.000128419
Q8N1G4	LRRC47	0.816	0.000129322
P51532	SMARCA4	0.755	0.000129365
Q8N8A6	DDX51	0.801	0.000130391
O95229	ZWINT	0.545	0.000132664
Q92620	DHX38	0.825	0.000133423
P60510	PPP4C	0.843	0.000135981
Q14157	UBAP2L	0.773	0.000141011
Q9H6Z4	RANBP3	0.857	0.000141263
P17980	PSMC3	0.753	0.000141581
O43823	AKAP8	0.757	0.000142136
P57740	NUP107	0.873	0.000143158
P24941	CDK2	0.758	0.000146706
Q29RF7	PDS5A	0.862	0.000148252
P56182	RRP1	0.824	0.000151126
O75533	SF3B1	0.899	0.000152425
Q92785	DPF2	0.737	0.000157122
O14786	NRP1	0.735	0.00015763
Q9H0B6	KLC2	0.813	0.000160257
O75150	RNF40	0.819	0.000160517
Q13123	IK	0.895	0.000163851
Q86U42	PABPN1	0.834	0.000163851
Q99848	EBNA1BP2	0.853	0.00016491
Q92688	ANP32B	0.803	0.000170822
Q14669-2	TRIP12	0.803	0.000177872
Q9BRP8	PYM1	0.765	0.000177872
O00232	PSMD12	0.82	0.000183678
Q9UPN6	SCAF8	0.817	0.000188972
Q9HD42	CHMP1A	0.777	0.000188972
O00148	DDX39A	0.738	0.000190452
Q9BXK5	BCL2L13	0.857	0.000196953
Q15257	PTPA	0.8	0.000203108
O60684	KPNA6	0.837	0.000204823
Q12888	TP53BP1	0.835	0.000206318
Q92541	RTF1	0.782	0.000209082
Q99460	PSMD1	0.832	0.000213385
Q9BW85	YJU2	0.706	0.000213385
P26358	DNMT1	0.813	0.000215566
O60264	SMARCA5	0.867	0.000215973
Q9BVG4	PBDC1	0.752	0.000215973
Q2NL82	TSR1	0.835	0.000229171
Q7L8L6	FASTKD5	0.852	0.000233428
P19320	VCAM1	0.57	0.000233767
Q13356	PPIL2	0.648	0.000233767
Q8WXI9	GATAD2B	0.791	0.000244306
P06744	GPI	0.904	0.000245538
Q16594	TAF9	0.733	0.000250721
Q8IZQ5	SELENOH	0.817	0.000251228
Q9H3K2	GHITM	0.699	0.000255051
Q9UJ83	HACL1	0.779	0.000256571
Q9UJK0	TSR3	0.634	0.0002592
P17844	DDX5	0.774	0.000260752
P26196	DDX6	0.844	0.000260752
Q8N3U4	STAG2	0.779	0.000260752
O43143	DHX15	0.914	0.000264827
A5YKK6	CNOT1	0.872	0.000266256
O75151	PHF2	0.686	0.000270784
P33991	MCM4	0.84	0.000272985
O75131	CPNE3	0.924	0.000281093
Q9Y266	NUDC	0.822	0.000287357
P25789	PSMA4	0.863	0.000288848
Q9UBE0	SAE1	0.887	0.000290203
Q9Y6V7	DDX49	0.699	0.000291579
Q9NZI8	IGF2BP1	0.77	0.000296014
Q15054	POLD3	0.818	0.000306986
Q9NP81	SARS2	0.859	0.000310331
O75940	SMNDC1	0.79	0.000314998
Q96GM5	SMARCD1	0.702	0.000316166
Q13619	CUL4A	0.769	0.000338756
O60568	PLOD3	0.829	0.000344175
Q12872	SFSWAP	0.786	0.00036216
O00303	EIF3F	0.877	0.000373897
O15042	U2SURP	0.779	0.000376758
Q96F86	EDC3	0.836	0.000376758
Q7L2J0	MEPCE	0.767	0.000376818
Q15021	NCAPD2	0.859	0.0003904
P40855	PEX19	0.742	0.0003904
O95983	MBD3	0.604	0.0003904
Q8WWM7	ATXN2L	0.862	0.000391373
Q9NTJ3	SMC4	0.857	0.000395
Q9GZU8	PSME3IP1	0.783	0.00039557
Q96FW1	OTUB1	0.823	0.000398141
Q9HC38-2	GLOD4	0.869	0.000406521
Q9Y5J1	UTP18	0.768	0.000409169
P20700	LMNB1	0.772	0.000415048
P16403	H1-2	0.887	0.000420511
Q15459	SF3A1	0.845	0.000428568
Q9ULX3	NOB1	0.794	0.000438456
Q96I51	RCC1L	0.685	0.000438456
O14818	PSMA7	0.856	0.000438487
Q9Y2Q9	MRPS28	0.803	0.000439998
Q9H2P0	ADNP	0.777	0.000442721
Q9ULT8	HECTD1	0.887	0.000445693
P49411	TUFM	0.92	0.000447834
Q3ZCQ8	TIMM50	0.805	0.000447834
P61081	UBE2M	0.856	0.00045893
Q92979	EMG1	0.772	0.00045893
P41240	CSK	0.836	0.000459751
Q8TAQ2	SMARCC2	0.814	0.000468351
P19838	NFKB1	0.791	0.000470317
P49736	MCM2	0.811	0.000473494
Q14152	EIF3A	0.912	0.000493106
Q9ULU4	ZMYND8	0.71	0.000493106
P42285	MTREX	0.88	0.000518555
Q92621	NUP205	0.848	0.000519987
O14787-2	TNPO2	0.81	0.000535744
Q9UI26	IPO11	0.795	0.000535744
Q99873	PRMT1	0.899	0.000536709
P22234	PAICS	0.855	0.000536709
O76094	SRP72	0.845	0.000536709
O43684	BUB3	0.9	0.000536709
Q9NS87	KIF15	0.823	0.000536709
O95140	MFN2	0.788	0.000542351
P50281	MMP14	0.632	0.000542351
P05997	COL5A2	0.769	0.000544491
Q8IY67-2	RAVER1	0.695	0.000548135
Q9BZJ0	CRNKL1	0.789	0.000553885
Q15004	PCLAF	0.585	0.000564372
P29401	TKT	0.929	0.000572495
Q9BQ61	TRIR	0.753	0.000580926
P04075	ALDOA	0.819	0.000582919
Q15645	TRIP13	0.854	0.000589178
Q9BSJ8	ESYT1	0.911	0.000602097
O95684-2	CEP43	0.789	0.000602097
O14965	AURKA	0.636	0.000606327
Q9UIG0	BAZ1B	0.817	0.000617005
O75400	PRPF40A	0.877	0.00061824
Q92900	UPF1	0.882	0.00061837
Q15365	PCBP1	0.789	0.000624095
Q86WB0	ZC3HC1	0.714	0.00062616
Q9BQG0	MYBBP1A	0.833	0.000628301
Q9H8H0	NOL11	0.801	0.000672728
P51148	RAB5C	0.883	0.000685952
Q9BV57	ADI1	0.551	0.000689834
Q16531	DDB1	0.824	0.000692825
E9PAV3	NACA	0.922	0.000696745
O75153	CLUH	0.817	0.000699833
Q15018	ABRAXAS2	0.834	0.000706026
Q99615	DNAJC7	0.772	0.000715319
Q96AE4	FUBP1	0.815	0.000720032
Q9GZT8	NIF3L1	0.868	0.000720032
Q15003	NCAPH	0.826	0.000725753
O14497	ARID1A	0.702	0.000727826
Q96C86	DCPS	0.799	0.000735004
Q86XL3	ANKLE2	0.79	0.000738429
O14980	XPO1	0.878	0.000744485
Q8IVL6	P3H3	0.767	0.00075534
P61978-3	HNRNPK	0.905	0.000762171
P60228	EIF3E	0.897	0.000773441
Q6DKI1	RPL7L1	0.878	0.000786034
Q07955	SRSF1	0.868	0.000792954
P62280	RPS11	0.911	0.000805909
O60502	OGA	0.868	0.000815707
Q2TAL8	QRICH1	0.628	0.000818324
Q03252	LMNB2	0.895	0.000841184
Q86TI2	DPP9	0.851	0.00085167
P08865	RPSA	0.914	0.000865924
Q8WWY3	PRPF31	0.836	0.000879122
Q68DK7	MSL1	0.571	0.000886481
Q16186	ADRM1	0.833	0.000891429
Q08J23	NSUN2	0.894	0.000900118
Q14241	ELOA	0.691	0.000903072
Q68E01-2	INTS3	0.767	0.000916939
Q9UQ35	SRRM2	0.675	0.00092642
P28070	PSMB4	0.862	0.000954332
Q13616	CUL1	0.781	0.00095774
P19174	PLCG1	0.867	0.000979543
Q9Y6D5	ARFGEF2	0.858	0.000991798
P17812	CTPS1	0.901	0.00100099
P13489	RNH1	0.85	0.00102234
Q9UL33	TRAPPC2L	0.744	0.00103315
O43390	HNRNPR	0.863	0.00103502
Q99567	NUP88	0.83	0.00103852
Q06830	PRDX1	0.88	0.00105716
P18858	LIG1	0.782	0.00108852
Q8N6H7	ARFGAP2	0.77	0.00108969
Q9Y324	FCF1	0.633	0.00108969
Q76FK4	NOL8	0.812	0.00110389
Q9ULW3	ABT1	0.698	0.0011163
P12004	PCNA	0.868	0.00112166
O43681	GET3	0.83	0.00112166
Q3KQU3	MAP7D1	0.846	0.00112166
Q9HBM1	SPC25	0.642	0.00112166
Q86U86	PBRM1	0.739	0.00112514
P55786	NPEPPS	0.939	0.00113681
Q9P287	BCCIP	0.854	0.0011614
Q86V81	ALYREF	0.77	0.00116834
Q5T3I0	GPATCH4	0.795	0.00119851
P10619	CTSA	0.795	0.00122039
P55884	EIF3B	0.878	0.00122398
Q9Y2S6	TMA7	0.824	0.00124058
O95433	AHSA1	0.747	0.00127477
Q13347	EIF3I	0.844	0.00127477
P60891	PRPS1	0.886	0.00128251
P56270	MAZ	0.427	0.00130508
Q8TEX9	IPO4	0.836	0.00132261
P49790	NUP153	0.8	0.00132449
Q9UNF1	MAGED2	0.838	0.00134954
Q99543	DNAJC2	0.802	0.00134954
Q9H2J4	PDCL3	0.787	0.00135705
Q9NYF8	BCLAF1	0.837	0.00136047
P31948	STIP1	0.904	0.00136096
P25205	MCM3	0.824	0.00136581
Q9Y2W1	THRAP3	0.889	0.00136581
P10589	NR2F1	0.697	0.00138069
P00374	DHFR	0.659	0.00140399
Q9UG63	ABCF2	0.798	0.00141356
Q14493	SLBP	0.656	0.00141543
P31689	DNAJA1	0.883	0.00141949
P11717	IGF2R	0.84	0.00142185
Q8N163	CCAR2	0.792	0.00143031
Q86XP3	DDX42	0.836	0.00143031
P68036	UBE2L3	0.826	0.00143681
Q9UHI6	DDX20	0.819	0.00144422
Q13620	CUL4B	0.934	0.00145042
O43290	SART1	0.848	0.0014649
O60506	SYNCRIP	0.906	0.00147617
P02452	COL1A1	0.485	0.00148501
P42166	TMPO	0.785	0.00149098
Q6UB35	MTHFD1L	0.894	0.00149911
Q92945	KHSRP	0.859	0.00151019
P08621	SNRNP70	0.911	0.00153089
P22626	HNRNPA2B1	0.919	0.00153356
Q00341	HDLBP	0.934	0.00157035
O00231	PSMD11	0.752	0.00157035
Q12789	GTF3C1	0.869	0.00157035
Q9UQ80	PA2G4	0.825	0.00160101
P30041	PRDX6	0.838	0.00161997
P12956	XRCC6	0.866	0.00162845
Q02790	FKBP4	0.86	0.00163972
Q96QE3	ATAD5	0.465	0.00163972
Q9UPR3	SMG5	0.714	0.00164287
P06493	CDK1	0.844	0.00165273
Q7Z589	EMSY	0.851	0.00168889
Q6UX04	CWC27	0.758	0.00172858
Q9NXE4	SMPD4	0.814	0.00175685
P30419	NMT1	0.815	0.00178431
P62701	RPS4X	0.925	0.00180245
O14907	TAX1BP3	0.8	0.00181196
Q01085-2	TIAL1	0.762	0.00182273
Q92905	COPS5	0.815	0.00185018
Q15029	EFTUD2	0.889	0.00187821
Q13310-3	PABPC4	0.839	0.00187821
P18887	XRCC1	0.82	0.00188212
Q9NPI6	DCP1A	0.794	0.00190589
O14744	PRMT5	0.835	0.00193603
Q8IY37	DHX37	0.769	0.00193603
Q99622	C12orf57	0.759	0.00193603
Q96AG4	LRRC59	0.881	0.00193609
Q9Y3C1	NOP16	0.814	0.00196778
Q9H307	PNN	0.868	0.00197302
P51665	PSMD7	0.825	0.00197302
Q9NRZ9	HELLS	0.883	0.00197302
Q86VS8	HOOK3	0.925	0.00197302
Q9HC36	MRM3	0.859	0.00197302
P16401	H1-5	0.924	0.00197538
Q9H501	ESF1	0.832	0.00198201
Q14195-2	DPYSL3	0.905	0.00200321
O60287	URB1	0.814	0.00200929
Q13263	TRIM28	0.872	0.0020261
O95239	KIF4A	0.926	0.00202718
P49916	LIG3	0.86	0.00204695
Q12972	PPP1R8	0.811	0.00211403
O75935	DCTN3	0.828	0.00211987
Q9NZB2	FAM120A	0.895	0.00215454
P61289	PSME3	0.807	0.00215454
Q9P2R3	ANKFY1	0.789	0.00216669
Q8TBM8	DNAJB14	0.817	0.00217918
Q15773	MLF2	0.844	0.0022326
Q5VW32	BROX	0.885	0.00229065
Q96B36	AKT1S1	0.665	0.00229065
Q96R06	SPAG5	0.602	0.00230655
Q8NFC6	BOD1L1	0.856	0.00232341
P14868	DARS1	0.968	0.00232574
Q9Y2W2	WBP11	0.821	0.00235491
P28290	ITPRID2	0.778	0.00238756
Q16795	NDUFA9	0.817	0.0023975
O75312	ZPR1	0.866	0.0023975
Q6EEV4	POLR2M	0.752	0.00242402
P62333	PSMC6	0.832	0.00243849
Q9Y4B6	DCAF1	0.786	0.00244298
Q0ZGT2	NEXN	0.847	0.00249009
Q15059	BRD3	0.614	0.00249863
Q14498	RBM39	0.814	0.00250859
O43747	AP1G1	0.892	0.00252843
O00170	AIP	0.837	0.00252843
Q9BPX3	NCAPG	0.821	0.00253462
Q9BQC3	DPH2	0.797	0.00256941
P61020	RAB5B	0.82	0.00258202
P63241	EIF5A	0.848	0.00258358
Q9HCS7	XAB2	0.822	0.00258621
P46937	YAP1	0.801	0.00258621
Q9NSI2	SLX9	0.801	0.00258621
P55789	GFER	0.824	0.00262184
Q8NBJ5	COLGALT1	0.904	0.00263764
P49321	NASP	0.857	0.00263925
Q07864	POLE	0.799	0.00269303
P55060	CSE1L	0.855	0.00270936
Q92888	ARHGEF1	0.879	0.00272824
Q13148	TARDBP	0.861	0.00272824
P28074	PSMB5	0.876	0.00275082
Q9UK59	DBR1	0.888	0.00276551
Q9NZ63	C9orf78	0.887	0.00279027
P12931	SRC	0.822	0.00289061
Q86XI2	NCAPG2	0.823	0.00291003
Q15061	WDR43	0.858	0.00293651
Q8WUM0	NUP133	0.852	0.00300186
P20042	EIF2S2	0.921	0.0030151
P49711	CTCF	0.774	0.00305583
P08238	HSP90AB1	0.945	0.00306324
P31483	TIA1	0.759	0.00307039
Q14232	EIF2B1	0.884	0.00308537
Q14CX7	NAA25	0.809	0.00309505
Q15024	EXOSC7	0.844	0.003133
P15880	RPS2	0.892	0.0031407
P62195	PSMC5	0.847	0.00314811
P62910	RPL32	0.848	0.00315085
Q9Y3A5	SBDS	0.862	0.00316326
Q5QJE6	DNTTIP2	0.877	0.00323688
Q14315	FLNC	0.881	0.00336558
Q14738	PPP2R5D	0.853	0.00337331
P34932	HSPA4	0.929	0.00338354
Q15776	ZKSCAN8	0.841	0.00338354
P16402	H1-3	0.86	0.00340425
Q14839	CHD4	0.817	0.00344956
O43396	TXNL1	0.833	0.00344956
P01137	TGFB1	0.666	0.00344956
Q9UN37	VPS4A	0.87	0.003471
O75676	RPS6KA4	0.76	0.00347467
Q9NVI7-2	ATAD3A	0.875	0.00348539
O75694	NUP155	0.819	0.00349091
P07737	PFN1	0.902	0.00356959
Q9Y2R4	DDX52	0.883	0.00360189
P61978-2	HNRNPK	0.787	0.00360698
P10586	PTPRF	0.83	0.00360698
Q9NUQ6-2	SPATS2L	0.821	0.00360698
O43379	WDR62	0.837	0.00360698
P21675	TAF1	0.747	0.00360698
Q8WW12	PCNP	0.859	0.00361912
P22415	USF1	0.733	0.0036399
Q9NVI1	FANCI	0.878	0.00365191
Q15637	SF1	0.914	0.00365191
Q00613	HSF1	0.695	0.00374539
Q99436	PSMB7	0.901	0.00374637
P09661	SNRPA1	0.857	0.00374775
Q14694	USP10	0.923	0.00378382
Q96EK5	KIFBP	0.924	0.00378382
Q9NPJ6	MED4	0.875	0.00378382
Q9HD33	MRPL47	0.88	0.00384496
Q86VM9	ZC3H18	0.826	0.00388815
Q9UBU8	MORF4L1	0.832	0.00393244
O60291	MGRN1	0.702	0.00393244
P43487	RANBP1	0.853	0.00399614
P43243	MATR3	0.905	0.00401142
Q86U06	RBM23	0.659	0.00401142
P50990	CCT8	0.95	0.00404336
P53041	PPP5C	0.9	0.00408776
Q16543	CDC37	0.921	0.00410321
Q96GQ7	DDX27	0.941	0.00412083
Q96A72	MAGOHB	0.857	0.00412083
O75489	NDUFS3	0.885	0.00413146
Q10570	CPSF1	0.865	0.0041946
O95429	BAG4	0.874	0.0041946
P08651	NFIC	0.814	0.0041946
Q9BW61	DDA1	0.648	0.00422045
O94776	MTA2	0.753	0.00422612
P35268	RPL22	0.889	0.00424347
P08579	SNRPB2	0.879	0.00424347
P38646	HSPA9	0.954	0.0042491
Q9BUQ8	DDX23	0.836	0.0042491
P52735	VAV2	0.816	0.00426092
P22307	SCP2	0.803	0.00428593
P23396	RPS3	0.923	0.00429059
Q6IBW4	NCAPH2	0.896	0.00429797
Q15717	ELAVL1	0.87	0.00434087
Q92995	USP13	0.75	0.00434644
P61966	AP1S1	0.805	0.00438701
Q9Y263	PLAA	0.921	0.00444578
Q9BTE3	MCMBP	0.85	0.00446909
P38935	IGHMBP2	0.706	0.00448702
Q13435	SF3B2	0.849	0.00449754
Q9P0P0	RNF181	0.705	0.00451074
P53992	SEC24C	0.9	0.00451666
P17858	PFKL	0.907	0.00453329
P48643	CCT5	0.931	0.00455718
Q9UKX7	NUP50	0.817	0.00455718
Q86UK7	ZNF598	0.878	0.00458021
Q9ULR0-1	ISY1	0.882	0.00458021
O95347	SMC2	0.88	0.00462179
O00422	SAP18	0.837	0.0046335
O15160	POLR1C	0.877	0.00465394
Q96C90	PPP1R14B	0.755	0.00468901
Q8WYA6	CTNNBL1	0.902	0.00469386
Q96SW2	CRBN	0.636	0.00471324
O00571	DDX3X	0.914	0.00472941
P62873	GNB1	0.899	0.00472941
Q02543	RPL18A	0.822	0.00472941
Q9NQ48	LZTFL1	0.841	0.00472941
Q9UER7	DAXX	0.743	0.00472941
Q99836	MYD88	0.75	0.00473466
P52948	NUP98	0.934	0.00474488
P49840	GSK3A	0.829	0.00474638
P49458	SRP9	0.857	0.00480069
Q9NRF9	POLE3	0.827	0.00480069
Q15287	RNPS1	0.845	0.00480481
Q99447	PCYT2	0.692	0.00481361
P35052	GPC1	0.782	0.00491477
Q07960	ARHGAP1	0.787	0.00492113
Q9NZM5	NOP53	0.879	0.00496578
Q1KMD3	HNRNPUL2	0.946	0.00499102
P51798	CLCN7	0.878	0.00499102
P47813	EIF1AX	0.918	0.00499891
Q16513	PKN2	0.825	0.00499891
Q92879	CELF1	0.851	0.00501336
O75381	PEX14	0.862	0.00506187
P49750	YLPM1	0.938	0.00508021
Q9UNM6	PSMD13	0.828	0.00509624
Q6UXN9	WDR82	0.828	0.00509624
Q92733	PRCC	0.828	0.00510668
O00541	PES1	0.809	0.00520345
P49005	POLD2	0.851	0.0053226
O60885	BRD4	0.773	0.00532964
Q14592	ZNF460	0.675	0.00541725
Q96BP3	PPWD1	0.887	0.00544359
Q9Y5L4	TIMM13	0.798	0.00546126
Q92547	TOPBP1	0.79	0.00548022
O94874	UFL1	0.891	0.00551831
Q9NZT2	OGFR	0.854	0.00551831
Q8NBT2	SPC24	0.672	0.00551831
Q15366-3	PCBP2	0.878	0.00553832
P23434	GCSH	0.768	0.00558601
Q9HAV4	XPO5	0.894	0.00559837
Q13308	PTK7	0.93	0.00560161
Q12788	TBL3	0.874	0.00573801
Q5JTZ9	AARS2	0.892	0.00582057
Q8N684	CPSF7	0.811	0.00585872
Q5VTR2	RNF20	0.916	0.00588245
Q15269	PWP2	0.899	0.00592657
Q8NFH5	NUP35	0.865	0.00592657
O60506-3	SYNCRIP	0.898	0.0059396
O95801	TTC4	0.79	0.0059396
Q5SSJ5	HP1BP3	0.881	0.00602261
P13051	UNG	0.608	0.00603105
Q9Y5V3	MAGED1	0.674	0.00604633
P05386	RPLP1	0.671	0.00614416
Q96T88	UHRF1	0.752	0.00616717
Q14573	ITPR3	0.789	0.00618121
Q8IYB8	SUPV3L1	0.908	0.0062003
P51784	USP11	0.859	0.00620318
Q9NYY8	FASTKD2	0.85	0.00620491
Q9BQ52	ELAC2	0.936	0.00622124
Q9Y5A9	YTHDF2	0.889	0.00630391
Q5VYK3	ECPAS	0.857	0.00631407
P19623	SRM	0.827	0.00635985
Q93009	USP7	0.91	0.00639161
Q9Y4C8	RBM19	0.72	0.0063934
P43686	PSMC4	0.837	0.006483
Q12765	SCRN1	0.857	0.0064954
O14925	TIMM23	0.911	0.00649868
Q9H2H8	PPIL3	0.786	0.00653402
P10515	DLAT	0.887	0.00660946
O43824	GTPBP6	0.67	0.00661793
Q9BYW2	SETD2	0.819	0.00676185
Q2TAY7	SMU1	0.891	0.00682469
Q96CW5	TUBGCP3	0.855	0.00682469
Q15008	PSMD6	0.83	0.00687896
Q14974	KPNB1	0.788	0.00691617
O15381	NVL	0.809	0.00693175
Q6GMV3	PTRHD1	0.831	0.00697173
Q9Y383	LUC7L2	0.854	0.00704634
Q92917	GPKOW	0.824	0.00704634
Q9GZR2	REXO4	0.752	0.00704634
Q9NZM4	BICRA	0.711	0.00705736
P61163	ACTR1A	0.876	0.00712032
Q6PK04	CCDC137	0.68	0.00721443
P55010	EIF5	0.872	0.00724593
Q9H7E9	C8orf33	0.649	0.00726633
O15357	INPPL1	0.656	0.00728629
O15213	WDR46	0.88	0.00730605
Q9HB07	MYG1	0.871	0.00731042
P46777	RPL5	0.922	0.00736079
Q86X55	CARM1	0.896	0.00739951
Q05086	UBE3A	0.885	0.00747394
P61158	ACTR3	0.872	0.00752315
P23588	EIF4B	0.873	0.00752482
Q6ZRP7	QSOX2	0.828	0.00752922
Q9UKN8	GTF3C4	0.884	0.00755498
Q6AI12	ANKRD40	0.786	0.0076983
Q9Y5Q8	GTF3C5	0.843	0.00773655
O00463	TRAF5	0.753	0.00774668
P19387	POLR2C	0.888	0.00774989
Q7L5N1	COPS6	0.875	0.0077564
Q66PJ3-3	ARL6IP4	0.704	0.00782808
O75717	WDHD1	0.868	0.00794774
P06132	UROD	0.862	0.00799677
Q9Y4P1	ATG4B	0.781	0.00803152
Q9UBQ5	EIF3K	0.882	0.00813474
O14656	TOR1A	0.826	0.00816398
Q15020	SART3	0.891	0.00819409
Q8TEQ6	GEMIN5	0.881	0.00830049
Q86VP6	CAND1	0.958	0.0083312
P52888	THOP1	0.905	0.0083312
P31321	PRKAR1B	0.686	0.00836522
Q6P1X5	TAF2	0.798	0.00836916
Q9H0G5	NSRP1	0.796	0.00840555
Q9P258	RCC2	0.829	0.00840722
O75390	CS	0.91	0.00847938
O75792	RNASEH2A	0.906	0.00852805
Q9UEU0	VTI1B	0.811	0.00859228
P36954	POLR2I	0.841	0.0086251
P48556	PSMD8	0.852	0.00865471
Q5VIR6	VPS53	0.844	0.00865471
P39023	RPL3	0.915	0.00866323
Q5T280	SPOUT1	0.719	0.00874928
Q9BXW9-1	FANCD2	0.889	0.008754
O75643	SNRNP200	0.877	0.00875596
Q12846	STX4	0.853	0.00875608
Q9NRN7	AASDHPPT	0.875	0.00886307
P84090	ERH	0.835	0.00886804
Q9UPT8	ZC3H4	0.882	0.00891041
P49915	GMPS	0.862	0.00891521
Q14247	CTTN	0.877	0.00893298
Q9BX63	BRIP1	0.729	0.0089549
Q9HCK8	CHD8	0.87	0.00895866
Q9BY77-2	POLDIP3	0.798	0.0089646
P39748	FEN1	0.809	0.0091043
Q9H0U4	RAB1B	0.871	0.00913856
Q5UIP0	RIF1	0.75	0.00918976
Q14103-3	HNRNPD	0.851	0.00926175
Q9BZD4	NUF2	0.8	0.00929953
Q9NWV8	BABAM1	0.824	0.0093337
Q9BTC0	DIDO1	0.875	0.00933463
Q14980	NUMA1	0.895	0.00935205
O15258	RER1	0.894	0.00935205
Q13685	AAMP	0.759	0.0093603
O95487	SEC24B	0.9	0.00937095
Q10713	PMPCA	0.918	0.00938333
P11586	MTHFD1	0.956	0.00942155
Q14683	SMC1A	0.946	0.00948565
Q6I9Y2	THOC7	0.799	0.00948565
Q5BKZ1	ZNF326	0.883	0.00957153
Q9Y3A3	MOB4	0.888	0.00962572
P00519	ABL1	0.858	0.00964098
P30153	PPP2R1A	0.892	0.00972797
Q9Y3B7	MRPL11	0.812	0.00974335
Q00013	MPP1	0.854	0.00976176
Q13098	GPS1	0.917	0.00980499
Q14807	KIF22	0.82	0.00985834
Q8TAF3	WDR48	0.851	0.00988968
Q86YP4	GATAD2A	0.913	0.00989902
Q9H875	PRKRIP1	0.741	0.00990219
P04818	TYMS	0.638	0.00994941
O60884	DNAJA2	0.868	0.00999881
O95793	STAU1	0.956	0.0100919
Q9BWF3	RBM4	0.898	0.0100919
Q9NRR5	UBQLN4	0.827	0.0101454
O75691	UTP20	0.836	0.0101457
P07203	GPX1	0.897	0.0102007
Q9Y679	AUP1	0.815	0.0102775
O75147	OBSL1	0.63	0.0102855
Q01780	EXOSC10	0.857	0.0103585
P13807	GYS1	0.838	0.0103585
O43615	TIMM44	0.896	0.0103604
P38432	COIL	0.793	0.0104571
P14635	CCNB1	0.834	0.0105554
P04920	SLC4A2	0.853	0.0105554
P09543	CNP	0.951	0.0105806
O60318	MCM3AP	0.838	0.0108329
Q9UK45	LSM7	0.862	0.010873
Q00610	CLTC	0.933	0.0109087
O60828	PQBP1	0.789	0.010926
Q9Y5L0	TNPO3	0.894	0.0109751
P61024	CKS1B	0.81	0.0110374
Q96T51	RUFY1	0.828	0.0111796
P55036	PSMD4	0.852	0.0111968
P26583	HMGB2	0.842	0.0112181
O43617	TRAPPC3	0.96	0.0112254
Q96RE7	NACC1	0.75	0.0112517
O43447	PPIH	0.796	0.0113918
Q99426	TBCB	0.881	0.0114308
P04632	CAPNS1	0.941	0.0114588
Q01081	U2AF1	0.847	0.0115268
Q7Z569	BRAP	0.828	0.0119799
P20290	BTF3	0.835	0.0119947
P49720	PSMB3	0.886	0.0121059
P09234	SNRPC	0.832	0.0121217
O75937	DNAJC8	0.834	0.0121387
P18621	RPL17	0.882	0.0122
Q96EY1	DNAJA3	0.913	0.012237
O43896	KIF1C	0.835	0.0122871
O75352	MPDU1	0.84	0.0123171
P37802	TAGLN2	0.838	0.0125556
P04899	GNAI2	0.865	0.0125556
P78324	SIRPA	0.885	0.0127044
Q86X53	ERICH1	0.753	0.0127138
O00566	MPHOSPH10	0.914	0.0127701
Q96MW1	CCDC43	0.798	0.0127713
P12081	HARS1	0.876	0.0128561
Q9Y312	AAR2	0.867	0.0128561
Q9HB71	CACYBP	0.894	0.0128649
Q92499	DDX1	0.925	0.0128997
P46776	RPL27A	0.792	0.0128997
P55795	HNRNPH2	0.899	0.0129464
Q92896	GLG1	0.903	0.0130062
Q7L9L4	MOB1B	0.853	0.0131225
Q96QK1	VPS35	0.946	0.0132024
Q13523	PRPF4B	0.879	0.0132024
P04406	GAPDH	0.887	0.0132679
Q86Y91	KIF18B	0.719	0.0133133
Q9UPP1	PHF8	0.747	0.0133133
Q9UJX3	ANAPC7	0.93	0.0134128
Q03701	CEBPZ	0.889	0.0134256
Q08211	DHX9	0.92	0.0134971
Q8WYP5	AHCTF1	0.904	0.0136752
O43493	TGOLN2	0.825	0.0138094
Q96SY0	INTS14	0.858	0.0139311
P27695	APEX1	0.887	0.0139339
Q8NCF5	NFATC2IP	0.751	0.0140117
Q9NYV4	CDK12	0.849	0.0141216
Q8WXX5	DNAJC9	0.87	0.014211
O00487	PSMD14	0.862	0.0142461
P29353	SHC1	0.853	0.0142935
P36578	RPL4	0.875	0.0143292
Q15631	TSN	0.897	0.0143344
Q92925	SMARCD2	0.855	0.0143497
A6NDG6	PGP	0.887	0.0143497
P39060	COL18A1	0.669	0.0143497
P62266	RPS23	0.87	0.014442
P26368	U2AF2	0.767	0.0147123
Q9H270	VPS11	0.746	0.0147123
O95785	WIZ	0.86	0.0147123
Q9BWD1	ACAT2	0.838	0.0148113
Q96PV6	LENG8	0.807	0.0148718
O15067	PFAS	0.838	0.0149959
Q12768	WASHC5	0.94	0.0149959
Q96KB5	PBK	0.797	0.0149959
P46783	RPS10	0.952	0.0150911
P08047	SP1	0.881	0.0151284
P43897	TSFM	0.901	0.0151685
O60493	SNX3	0.854	0.0151788
Q9H074	PAIP1	0.86	0.0151866
P98175-5	RBM10	0.861	0.0152071
Q7RTV0	PHF5A	0.868	0.015232
P32321	DCTD	0.893	0.0153083
Q96EB6	SIRT1	0.882	0.0153562
Q13085	ACACA	0.933	0.0154777
Q9Y4Y9	LSM5	0.858	0.0158445
Q15046	KARS1	0.88	0.0158798
Q14562	DHX8	0.841	0.0159733
Q9Y5Q9	GTF3C3	0.809	0.016019
P09429	HMGB1	0.917	0.0160722
Q99618	CDCA3	0.73	0.0162037
P23193	TCEA1	0.937	0.0162152
Q96GD4	AURKB	0.849	0.0163448
Q13445	TMED1	0.917	0.0164299
Q15428	SF3A2	0.904	0.0164324
P09496-2	CLTA	0.838	0.0164324
Q96PU8-3	QKI	0.848	0.0164457
Q92544	TM9SF4	0.911	0.0164569
Q14119	VEZF1	0.782	0.0164932
Q9H0S4	DDX47	0.918	0.0165236
P46199	MTIF2	0.811	0.016531
Q96RG2	PASK	0.647	0.0165367
Q9NXH8	TOR4A	0.768	0.0165599
Q09028	RBBP4	0.886	0.0165923
Q9NPD3	EXOSC4	0.902	0.0166591
P41229	KDM5C	0.742	0.0168836
P32969	RPL9; RPL9P7; RPL9P8; RPL9P9	0.922	0.016921
P28340	POLD1	0.844	0.0169494
Q92793	CREBBP	0.915	0.0169552
Q9H4A3	WNK1	0.921	0.0171714
O95163	ELP1	0.958	0.017238
Q9HD20	ATP13A1	0.876	0.0172748
Q13363	CTBP1	0.883	0.0173277
P17813	ENG	0.799	0.0173628
Q9NRL2	BAZ1A	0.869	0.0174037
Q9GZN8	C20orf27	0.865	0.0174037
Q9Y3A2	UTP11	0.858	0.0174037
O15145	ARPC3	0.835	0.0176406
Q15361	TTF1	0.653	0.0176853
P35659	DEK	0.873	0.0177395
P18583-6	SON	0.881	0.0178805
Q9GZZ1	NAA50	0.854	0.0179021
O14776	TCERG1	0.869	0.0179904
Q9BXP5	SRRT	0.854	0.0180475
P46379	BAG6	0.92	0.0180475
Q04637	EIF4G1	0.911	0.0180726
Q9NQT5	EXOSC3	0.896	0.0180906
Q10571	MN1	0.643	0.0181964
P78356	PIP4K2B	0.887	0.0182841
O75152	ZC3H11A	0.795	0.018399
O60573	EIF4E2	0.901	0.018594
P62241	RPS8	0.888	0.0186477
O43294	TGFB1I1	0.746	0.0187127
Q9Y2S7	POLDIP2	0.836	0.0187675
O14777	NDC80	0.752	0.0187788
P33176	KIF5B	0.972	0.0188689
P42858	HTT	0.867	0.0188956
P09012	SNRPA	0.921	0.0189255
Q9BWT3	PAPOLG	0.87	0.0192979
Q9Y2P8	RCL1	0.879	0.0193168
Q9NQP4	PFDN4	0.907	0.0193217
O60216	RAD21	0.874	0.0193769
Q12824	SMARCB1	0.731	0.0193769
Q13895	BYSL	0.885	0.0193938
Q8WUM4	PDCD6IP	0.958	0.0195089
Q9H4I3	TRABD	0.789	0.0195979
P39019	RPS19	0.861	0.0196191
O14524	NEMP1	0.897	0.019684
Q9BVJ6	UTP14A	0.917	0.0200219
Q8IWX8	CHERP	0.84	0.0200412
Q9UI10-2	EIF2B4	0.883	0.0201421
Q14197	MRPL58	0.879	0.0203463
P61077	UBE2D3	0.784	0.0203745
Q9Y6G9	DYNC1LI1	0.884	0.0204353
P42345	MTOR	0.902	0.0206967
Q9UKD2	MRTO4	0.804	0.020809
Q9NVH1	DNAJC11	0.909	0.0208481
Q7Z4Q2	HEATR3	0.83	0.020921
Q05655	PRKCD	0.8	0.0209935
O00410	IPO5	0.924	0.0210001
P04921	GYPC	0.808	0.0210001
Q05D32	CTDSPL2	0.892	0.0210804
O75376	NCOR1	0.865	0.0213018
O00186	STXBP3	0.838	0.0213427
Q96T37	RBM15	0.894	0.0213765
Q8IY81	FTSJ3	0.856	0.0214859
Q14157-1	UBAP2L	0.836	0.0214907
Q9NQ50	MRPL40	0.92	0.0215722
O00233	PSMD9	0.864	0.0215755
Q69YN2	CWF19L1	0.888	0.0218027
Q5SRE5	NUP188	0.797	0.0219952
Q9BZG1	RAB34	0.891	0.022171
P18583	SON	0.784	0.0222165
Q9NTI5	PDS5B	0.932	0.022279
P26639	TARS1	0.946	0.0224105
Q9NY33	DPP3	0.913	0.0224832
O76021	RSL1D1	0.922	0.0225295
Q8TED0	UTP15	0.862	0.0226783
P55039	DRG2	0.895	0.0226829
Q7Z422	SZRD1	0.785	0.0226829
O43818	RRP9	0.904	0.0227598
P62424	RPL7A	0.902	0.0227612
P62753	RPS6	0.909	0.022764
Q9P0U3	SENP1	0.746	0.0227829
P61086	UBE2K	0.925	0.0227842
P08708	RPS17	0.922	0.0230623
O43542	XRCC3	0.797	0.0230623
P67809	YBX1	0.842	0.0231084
Q15286	RAB35	0.917	0.0232266
Q99638	RAD9A	0.782	0.0232266
Q9H6Q4	CIAO3	0.769	0.0232266
P20839	IMPDH1	0.826	0.0232283
P52756	RBM5	0.702	0.023266
Q13838	DDX39B	0.934	0.0233817
Q9BRX5	GINS3	0.893	0.0234493
Q9UFN0	NIPSNAP3A	0.902	0.023539
Q9NRF8	CTPS2	0.864	0.0236455
Q9Y3I0	RTCB	0.902	0.0236824
Q0VDF9	HSPA14	0.827	0.0237161
Q9BQ67	GRWD1	0.848	0.0237425
O94966	USP19	0.866	0.0239776
Q14699	RFTN1	0.877	0.0240903
P63244	RACK1	0.864	0.0243124
Q13206	DDX10	0.889	0.024355
Q9Y265	RUVBL1	0.95	0.0245308
Q96AT1	KIAA1143	0.875	0.0246275
P04062	GBA	0.816	0.0246275
Q96EY4	TMA16	0.808	0.0247047
P62913	RPL11	0.93	0.0247292
Q9UNZ2	NSFL1C	0.913	0.0247806
Q14457	BECN1	0.872	0.0248543
Q9H3S7	PTPN23	0.871	0.0248722
Q96EL3	MRPL53	0.908	0.0249773
P37108	SRP14	0.876	0.0250635
Q9H1D9	POLR3F	0.864	0.0252172
O60701	UGDH	0.912	0.0254518
Q9BW92	TARS2	0.911	0.0255448
Q01844	EWSR1	0.89	0.025715
O43716	GATC	0.813	0.0257599
Q9NY27	PPP4R2	0.74	0.0258129
Q9H7L9	SUDS3	0.832	0.0262686
Q96G23	CERS2	0.782	0.0262769
Q9BYD1	MRPL13	0.881	0.0264978
Q9Y6H1	CHCHD2	0.787	0.0265355
Q13177	PAK2	0.907	0.0267202
O43670	ZNF207	0.88	0.0267202
Q5SY16	NOL9	0.839	0.0268132
P78346	RPP30	0.82	0.026852
P27708	CAD	0.941	0.0268769
Q99798	ACO2	0.891	0.0268769
Q9NQ55	PPAN	0.866	0.0268769
Q15154-5	PCM1	0.859	0.0268769
P08754	GNAI3	0.833	0.026882
Q92797	SYMPK	0.83	0.0269806
Q9UH99	SUN2	0.852	0.0272651
P40429	RPL13A	0.879	0.0272651
Q15031	LARS2	0.872	0.0276246
Q9Y3A4	RRP7A	0.897	0.027782
Q9BRK5	SDF4	0.925	0.027782
Q6GMV2	SMYD5	0.839	0.027782
Q15397	PUM3	0.903	0.0280902
Q8IX01	SUGP2	0.934	0.0281115
Q14166	TTLL12	0.86	0.0281127
P49459	UBE2A	0.878	0.0282328
P83881	RPL36A	0.858	0.0282662
O75822	EIF3J	0.836	0.028289
Q9UBT2	UBA2	0.825	0.0283803
O60306	AQR	0.957	0.0285027
P04637	TP53	0.939	0.029049
P31946	YWHAB	0.886	0.0291411
O15530	PDPK1	0.804	0.0293386
Q9BY32	ITPA	0.857	0.0295021
Q9BTD8	RBM42	0.749	0.0300963
Q9GZL7	WDR12	0.924	0.0302568
Q5JTH9	RRP12	0.871	0.0303267
Q9BVV7	TIMM21	0.874	0.0303452
Q5RKV6	EXOSC6	0.837	0.0303968
P27635	RPL10	0.862	0.0304505
O00116	AGPS	0.935	0.0305415
Q9NVV4	MTPAP	0.885	0.0308995
Q86US8	SMG6	0.872	0.0310178
Q9BR76	CORO1B	0.888	0.0310845
P51858	HDGF	0.782	0.0311192
Q9HAF1	MEAF6	0.805	0.0311849
P50914	RPL14	0.907	0.0315398
Q9UHR5	SAP30BP	0.812	0.0316007
Q9H6R4	NOL6	0.859	0.0316825
P49368	CCT3	0.909	0.0317565
Q9Y295	DRG1	0.953	0.0318072
Q8WUA2	PPIL4	0.864	0.0319326
Q9Y5J9	TIMM8B	0.809	0.0319624
Q9NVM9	INTS13	0.92	0.0324921
P00338	LDHA	0.892	0.0331388
P78316	NOP14	0.857	0.0331851
Q9Y6M9	NDUFB9	0.904	0.0331851
Q9GZS3	WDR61	0.911	0.0333537
Q14186	TFDP1	0.75	0.033363
Q9Y6D6	ARFGEF1	0.885	0.0333755
Q9Y230	RUVBL2	0.963	0.0334791
Q9H9A5	CNOT10	0.892	0.0334791
P62166	NCS1	0.899	0.0335775
Q9Y3U8	RPL36	0.908	0.033737
P61758	VBP1	0.862	0.0338514
Q9NVG8	TBC1D13	0.912	0.0338772
P09001	MRPL3	0.911	0.0340243
Q96FV9	THOC1	0.908	0.0346515
Q9NVX2	NLE1	0.93	0.034681
Q06546	GABPA	0.778	0.0349537
P25787	PSMA2	0.883	0.0350251
O14964	HGS	0.905	0.0350251
Q9H814	PHAX	0.74	0.0350251
Q9NX24	NHP2	0.882	0.0353269
Q9UGU5	HMGXB4	0.882	0.0353969
P14866	HNRNPL	0.934	0.0355602
Q9BT78	COPS4	0.896	0.0357956
Q9UHW5	GPN3	0.755	0.0358095
Q9NWU5	MRPL22	0.901	0.0359711
Q8IXZ2	ZC3H3	0.805	0.0359711
O15371	EIF3D	0.936	0.0361104
O76003	GLRX3	0.789	0.0363874
Q14203	DCTN1	0.866	0.0364315
P10412	H1-4	0.924	0.0364341
P39687	ANP32A	0.865	0.0364608
P19388	POLR2E	0.913	0.0365198
O43399	TPD52L2	0.84	0.0365211
Q96GC5	MRPL48	0.936	0.0365219
Q99643	SDHC	0.783	0.0365219
O60524	NEMF	0.885	0.0365348
Q9H9B1	EHMT1	0.751	0.0367225
P56545	CTBP2	0.897	0.036801
Q9UHD9	UBQLN2	0.777	0.0368141
P61313	RPL15	0.87	0.0371207
Q8TCG1	CIP2A	0.839	0.0373961
Q13362	PPP2R5C	0.887	0.0373961
P24386	CHM	0.821	0.0373961
P28838	LAP3	0.909	0.0374625
Q9NVP1	DDX18	0.907	0.0377948
P11177	PDHB	0.936	0.0379304
Q96RP9	GFM1	0.931	0.0380525
Q9Y5N6	ORC6	0.732	0.0381056
Q9UFF9	CNOT8	0.802	0.0383719
Q00839	HNRNPU	0.913	0.0385949
P30530	AXL	0.803	0.0386564
Q9NZN8	CNOT2	0.663	0.0387254
Q9BVL2	NUP58	0.92	0.0388775
Q99417	MYCBP	0.798	0.0391034
P62263	RPS14	0.934	0.0392874
Q71SY5	MED25	0.864	0.0395193
Q9BTX1	NDC1	0.881	0.0396785
O14562	UBFD1	0.917	0.0398693
Q9UBV8	PEF1	0.906	0.039945
Q92552	MRPS27	0.925	0.0399945
Q9Y4A5	TRRAP	0.92	0.0405836
Q92890-1	UFD1	0.926	0.0406488
Q96EK9	KTI12	0.808	0.0406488
P30536	TSPO	0.934	0.0406596
Q96L91	EP400	0.639	0.0406596
Q8N3F8	MICALL1	0.856	0.0408875
O75947	ATP5PD	0.889	0.0409136
Q9NY93	DDX56	0.837	0.0410062
O60231	DHX16	0.924	0.0411794
Q9NYP9	MIS18A	0.867	0.0412145
Q92598	HSPH1	0.946	0.0414855
O43809	NUDT21	0.922	0.0414855
Q9UJW0	DCTN4	0.898	0.0414855
O96028	NSD2	0.749	0.0416898
Q9NZL4	HSPBP1	0.922	0.0417252
Q6P2E9	EDC4	0.859	0.0421096
Q13901	C1D	0.886	0.0424252
O43402	EMC8	0.895	0.0425085
Q4VC31	MIX23	0.797	0.0425583
Q99714	HSD17B10	0.941	0.0426196
Q8TB72	PUM2	0.841	0.0426953
Q13868	EXOSC2	0.91	0.0427425
Q8IVM0	CCDC50	0.944	0.0428835
P07437	TUBB	0.924	0.0432318
Q14671-3	PUM1	0.9	0.0433453
P04792	HSPB1	0.938	0.0436183
O75683	SURF6	0.87	0.0437911
Q15648	MED1	0.889	0.0440492
Q9H5V9	STEEP1	0.742	0.0443488
Q9NY61	AATF	0.854	0.0444751
P54727	RAD23B	0.92	0.0445262
Q13618	CUL3	0.906	0.0448854
Q3MHD2	LSM12	0.908	0.0449025
P62906	RPL10A	0.929	0.0452434
Q92600	CNOT9	0.896	0.0452434
Q16637	SMN1; SMN2	0.745	0.0452434
P15884	TCF4	0.879	0.045447
P10809	HSPD1	0.951	0.0456561
Q969G3	SMARCE1	0.73	0.0456561
P55265	ADAR	0.896	0.0460083
Q13242	SRSF9	0.855	0.0460083
Q8WUD4	CCDC12	0.752	0.0460083
Q8ND04	SMG8	0.87	0.0460532
Q9H773	DCTPP1	0.88	0.0463861
Q7Z478	DHX29	0.932	0.0465169
Q13042	CDC16	0.924	0.0469126
Q9HAV0	GNB4	0.904	0.0470515
Q9H0D6	XRN2	0.908	0.0478736
Q14938	NFIX	0.837	0.0479449
Q93034	CUL5	0.877	0.0479639
Q8WUQ7	CACTIN	0.787	0.0480369
Q9BV44	THUMPD3	0.914	0.048125
Q9NQG5	RPRD1B	0.878	0.0488265
Q86VI3	IQGAP3	0.842	0.0488969
P11441	UBL4A	0.91	0.0490603
O75351	VPS4B	0.905	0.0492418
P57081	WDR4	0.8	0.0498978

## Sheet: Table S11
Supplemental Table 11. KEGG pathway analysis for significant URPs in mocetinostat- versus DMSO-treated samples.
Pathway	P value	FDR	Enriched proteins
Metabolic pathways	9.94251e-08	2.74413e-05	MTFMT, AHCYL1, ACAA2, TUSC3, GLDC, PLOD2, ENO2, GLS, FADS2, PNP, ANPEP, NAMPT, ENPP1, GSTK1, ATP6V1G1, G6PD, ACSL1, GLCE, ACSL4, ACSL3, ALDH3A2, MTAP, MTHFD2, ETHE1, ATP6V1A, IDI1, RPN2, FECH, SHMT1, MGST3, GLO1, MRI1, UAP1, PLD3, UGCG, SGPL1, TKFC, PMVK, HMOX1, ASL, LTA4H, HMOX2, FDFT1, PCK2, MPST, IDH1, GFPT2, IDH2, GFPT1, SLC33A1, ASNS, DHCR24, PYCR2, SQLE, P4HA1, P4HA2, OGDH, PI4KA, KYAT3, CY…
Amino sugar and nucleotide sugar metabolism	1.36404e-05	0.00162174	HEXB, GFPT2, GFPT1, UAP1, HK1, CYB5R1, UGP2, GNPDA1, GMDS, PGM3, PGM2, NANS, PGM1
Arrhythmogenic right ventricular cardiomyopathy	2.32618e-05	0.00162174	ITGB1, DSP, JUP, ITGA3, ITGB3, ITGA2, ITGA1, ATP2A2, ACTB, LMNA, DAG1, CTNNA1, ITGAV, ITGA6, DMD, ITGA5
Carbon metabolism	2.35035e-05	0.00162174	G6PD, GLDC, MDH2, SHMT1, IDH1, IDH2, DLST, ENO2, HK1, PC, TKFC, PSAT1, CAT, ME1, OGDH, ACO1, PHGDH, ME2, DLD, PFKP
Endocytosis	3.52683e-05	0.00194681	ARF4, TFRC, SH3KBP1, NEDD4L, ARRB1, CBLB, ASAP1, ASAP2, AP2A2, EEA1, CYTH3, PARD6B, SNX2, KIF5C, EPS15, LDLR, SNX6, SH3GLB2, PRKCI, VTA1, GBF1, HLA-B, HLA-A, HSPA2, EHD1, EHD2, EHD3, EHD4, NEDD4, CHMP2B, CAPZA2, CHMP2A
Salmonella infection	7.50595e-05	0.00326486	CYFIP1, RALA, ACTB, HSP90B1, MYL12B, CYTH3, CASP7, KLC3, KIF5C, PODXL, CASP4, MYO6, CASP1, FLNA, FLNB, RIPK1, SNX9, MAP2K3, DYNC1H1, JUN, ANXA2, MAPK14, TUBB4A, DYNLL2, RHOB, TUBB2B, SNX18, TUBB2A, EXOC4, CYCS, PKN1
Tight junction	8.28044e-05	0.00326486	ITGB1, JUN, PRKCI, ACTN1, RDX, ARHGEF18, NEDD4L, ARHGAP17, PPP2R2A, ACTN4, F11R, ACTB, MYL12B, TJP1, AFDN, SLC9A3R1, PARD6B, DLG3, NEDD4, MYH9, ARHGEF2, EZR, TJP2, RAB8B
Proteoglycans in cancer	9.68212e-05	0.00334033	ITGB1, CDKN1A, SDC4, ITGB3, SDC2, IQGAP1, THBS1, ACTB, PLAU, FLNA, FLNB, ITGAV, CAMK2G, PPP1R12A, ITGA2, RDX, STAT3, PLAUR, RRAS2, PRKCA, MAPK14, ITGA5, HPSE, EZR, PPP1R12C, CD44, FGFR1
Phagosome	0.000134999	0.00413997	ITGB1, ATP6V1A, DYNC1H1, ATP6V1G1, TFRC, ITGB3, ITGA2, STX7, HLA-B, HLA-A, TUBB4A, CORO1A, THBS1, ACTB, EEA1, TUBB2B, TUBB2A, LAMP2, ATP6V1B2, ITGAV, ITGA5, SEC22B
Biosynthesis of nucleotide sugars	0.000174675	0.00482102	UGP2, GMDS, GFPT2, GFPT1, PGM3, PGM2, UAP1, NANS, PGM1, HK1
Citrate cycle (TCA cycle)	0.000201762	0.00506238	PC, MDH2, IDH1, IDH2, OGDH, DLST, ACO1, DLD, PCK2
Pyruvate metabolism	0.000252623	0.00581032	ALDH3A2, PC, ALDH1B1, MDH2, GLO1, AKR1A1, ME1, ME2, DLD, PCK2, ALDH9A1
Pathogenic Escherichia coli infection	0.000330201	0.00701042	ITGB1, CYFIP1, ACTB, CYTH3, SLC9A3R1, CASP7, BAIAP2L1, CASP4, MYO6, CASP1, RIPK1, JUN, MAPK14, TUBB4A, MYO1D, TJP1, MYO1E, MYO1B, TUBB2B, MYO1C, TUBB2A, MYH9, CYCS, ARHGEF2, EZR
Ferroptosis	0.000401278	0.00760178	TFRC, ACSL1, MAP1LC3B2, VDAC3, HMOX1, ACSL4, SLC3A2, ACSL3, SLC7A11, SLC39A14
ECM-receptor interaction	0.00041314	0.00760178	ITGB1, SDC4, ITGA3, ITGB3, ITGA2, ITGA1, TNC, LAMB1, THBS1, DAG1, ITGAV, ITGA6, CD47, ITGA5, CD44
Focal adhesion	0.000445541	0.00768558	ITGB1, GSK3B, ITGB3, TNC, THBS1, ACTB, MYLK, MYL12B, RAP1B, FLNA, FLNB, ITGAV, JUN, PPP1R12A, ITGA3, ACTN1, ITGA2, ITGA1, LAMB1, PRKCA, ACTN4, ITGA6, ITGA5, PPP1R12C, VCL
Fatty acid degradation	0.000583483	0.00947302	ALDH3A2, HADHB, CPT1A, ACAA2, CPT2, ALDH1B1, ACSL1, ACSL4, ACSL3, ALDH9A1
Steroid biosynthesis	0.000648833	0.00990754	SQLE, SOAT1, CYP51A1, DHCR24, DHCR7, LSS, FDFT1
Peroxisome	0.000682041	0.00990754	GSTK1, ABCD3, MVK, ACSL1, IDH1, ECH1, IDH2, ACSL4, ACSL3, SOD2, PRDX5, CAT, PMVK, FAR1
Shigellosis	0.000815276	0.0112508	ITGB1, GSK3B, BCL10, FNBP1L, ACTB, HK1, MYL12B, CYTH3, RPS6KA5, CASP4, CASP1, RIPK1, CAST, JUN, FNBP1, ACTN1, MAP1LC3B2, ACTN4, MAPK14, SEPTIN9, RBX1, PLCB4, CYCS, ARHGEF2, ITGA5, CD44, PLCD1, VCL
PPAR signaling pathway	0.000999932	0.0125446	CPT1A, HMGCS1, ACSL1, APOC3, ACSL4, ACSL3, FADS2, CPT2, FABP5, SCD, PLIN4, ME1, PCK2
Biosynthesis of amino acids	0.000999932	0.0125446	SHMT1, IDH1, IDH2, ASNS, PYCR2, ENO2, ASS1, PC, PSAT1, ACO1, ASL, PHGDH, PFKP
Thyroid hormone signaling pathway	0.00133988	0.0160785	GSK3B, HDAC3, STAT1, NCOA3, ITGB3, ATP2A2, ATP1B3, PRKCA, ATP1A1, ATP1B1, ACTB, PLCB4, TBC1D4, RHEB, ITGAV, PLCD1, PFKP
Regulation of actin cytoskeleton	0.00142063	0.0163372	ITGB1, CYFIP1, ITGB3, IQGAP1, ACTB, MYLK, MYL12B, ITGAV, PPP1R12A, GSN, ITGA3, ACTN1, ITGA2, RDX, ITGA1, RRAS2, ACTN4, ENAH, MYH9, ITGA6, ITGA5, EZR, PPP1R12C, VCL, FGFR1
Hypertrophic cardiomyopathy	0.00165825	0.0176486	ITGB1, ITGA3, ITGB3, ITGA2, TPM1, ITGA1, ATP2A2, ACTB, LMNA, DAG1, ITGAV, ITGA6, DMD, ITGA5
Sulfur metabolism	0.00166255	0.0176486	MPST, TST, ETHE1, PAPSS2, PAPSS1
Arginine and proline metabolism	0.00181817	0.0185858	ALDH3A2, ALDH4A1, GATM, OAT, P4HA1, ALDH1B1, P4HA2, PYCR2, CKB, ALDH9A1
Leukocyte transendothelial migration	0.00197096	0.019428	ITGB1, ACTN1, PRKCA, ACTN4, THY1, F11R, MAPK14, GNAI1, ACTB, MYL12B, ICAM1, RAP1B, AFDN, CTNNA1, EZR, VCL
Cysteine and methionine metabolism	0.00209897	0.0199764	MPST, MTAP, AHCYL1, AHCY, TST, PSAT1, MDH2, KYAT3, MRI1, PHGDH
Dilated cardiomyopathy	0.00298476	0.0274598	ITGB1, ITGA3, ITGB3, ITGA2, TPM1, ITGA1, ATP2A2, ACTB, LMNA, DAG1, ITGAV, ITGA6, DMD, ITGA5
Starch and sucrose metabolism	0.00368856	0.0328401	PYGB, UGP2, PGM2, ENPP1, PYGL, PGM1, PGM2L1, HK1
Alanine, aspartate and glutamate metabolism	0.00433089	0.035892	ALDH4A1, GFPT2, GFPT1, ASNS, ASL, NIT2, ASS1, GLS
Glycolysis / Gluconeogenesis	0.00435871	0.035892	ALDH3A2, ALDH1B1, AKR1A1, PGM2, ENO2, DLD, PGM1, PFKP, PCK2, HK1, ALDH9A1
Toxoplasmosis	0.00442148	0.035892	MAP2K3, ITGB1, IFNGR1, STAT1, STAT3, LAMB1, HSPA2, MAPK14, GNAI1, GNAO1, PPIF, CYCS, ITGA6, LDLR, JAK1
Valine, leucine and isoleucine degradation	0.005278	0.0414985	ALDH3A2, HADHB, ACAA2, HMGCS1, HIBADH, ALDH1B1, DLD, AACS, ALDH9A1
Lipid and atherosclerosis	0.00541285	0.0414985	LYN, MAP2K3, GSK3B, JUN, HSPA5, STAT3, PRKCA, APOA4, HSPA2, SOD2, MAPK14, HSP90B1, ICAM1, RAP1B, PPP3CA, CASP7, PLCB4, CASP1, CYCS, CALM1, APOB, LDLR, CAMK2G

## Sheet: Table S12
Supplemental Table 12. KEGG pathway analysis for significant DRPs in mocetinostat- versus DMSO-treated samples.
Pathway	P value	FDR	Enriched proteins
Spliceosome	7.71731e-30	2.07596e-27	ISY1, TCERG1, RBM25, DDX46, DDX42, HNRNPU, PQBP1, EFTUD2, SART1, SNRNP70, DHX15, DHX16, CTNNBL1, AQR, THOC1, PRPF40A, WBP11, CRNKL1, PRPF6, DDX39B, PPIH, SNRPA1, SNRPC, SNRNP200, SNRPA, SRSF9, SF3B2, DDX5, SF3B3, DHX8, SRSF1, DDX23, U2AF1, PRPF8, PUF60, U2AF2, PCBP1, DHX38, SNRPB2, SF3B1, SMNDC1, SF3A3, SF3A1, SF3A2, CCDC12, FUS, ALYREF, MAGOHB, LSM5, U2SURP, CHERP, HNRNPM, XAB2, LSM7, PHF5A, HNR…
Proteasome	1.32916e-20	1.78772e-18	PSMD12, PSMD11, PSMD14, PSMD13, PSMA7, PSMD8, PSMD9, PSMB7, PSMD6, PSMB4, PSMD7, PSMB5, PSMD4, PSMB3, PSMD2, PSMD3, PSMD1, ADRM1, PSMC5, PSMC6, PSMA4, PSMC3, PSMA1, PSMC4, PSMA2, PSMC1, PSME3, PSMC2
Nucleocytoplasmic transport	9.98764e-17	8.95558e-15	AHCTF1, IPO11, NUP205, NUP107, NUP188, CSE1L, PHAX, IPO4, IPO5, PNN, XPO1, SUMO2, XPO5, KPNA6, SAP18, NUP88, TNPO2, TNPO3, NUP214, NDC1, UPF1, NUP133, NUP155, ALYREF, THOC1, PYM1, NUP153, MAGOHB, THOC7, DDX39B, NUP50, ACIN1, NUP35, RNPS1, NUP98, NUP58, KPNB1
Amyotrophic lateral sclerosis	7.7476e-16	5.21026e-14	NUP107, NUP188, PSMD8, PSMD9, PSMD6, ACTR1A, PSMD7, PSMD4, PSMD2, KIF5B, PSMD3, PSMD1, NDC1, NUP214, DAXX, GPX1, NUP133, TUBB, GPX8, SDHC, ATXN2L, PSMA4, PSMA1, PSMA2, NUP50, NDUFS3, MATR3, NUP98, PFN1, TP53, NUP58, BECN1, NDUFB9, PSMD12, VCP, NUP205, PSMD11, DCTN2, PSMD14, PSMD13, DCTN1, DCTN4, DCTN3, ITPR3, PSMA7, PSMB7, PSMB4, PSMB5, KLC2, PSMB3, NUP88, UBQLN4, UBQLN2, NDUFA9, ATP5PD, NUP155, …
RNA degradation	2.18693e-11	1.17657e-09	DDX6, WDR61, HSPD1, EDC3, EDC4, EXOSC7, EXOSC6, EXOSC10, EXOSC4, MTREX, EXOSC3, DCPS, EXOSC2, HSPA9, PABPC4, CNOT10, LSM5, PFKL, LSM7, CNOT1, CNOT2, C1D, XRN2, CNOT8, DCP1A, CNOT9
Huntington disease	8.28611e-11	3.71494e-09	CLTC, CLTA, PSMD8, PSMD9, PSMD6, ACTR1A, PSMD7, PSMD4, SIN3A, PSMD2, KIF5B, PSMD3, PSMD1, GPX1, TUBB, GPX8, SDHC, PSMA4, PSMA1, PSMA2, NDUFS3, TP53, BECN1, NDUFB9, PSMD12, PSMD11, DCTN2, PSMD14, PSMD13, DCTN1, DCTN4, DCTN3, HTT, PSMA7, PSMB7, PSMB4, PSMB5, KLC2, PSMB3, POLR2C, POLR2E, POLR2I, NDUFA9, CREBBP, ATP5PD, ADRM1, MTOR, PSMC5, PSMC6, PSMC3, SP1, PSMC4, PSMC1, PSMC2
Ribosome	1.79625e-10	6.47348e-09	RPL4, RPL5, RPL3, RPL32, RPL10, RPLP1, RPL11, RPL36A, RPL10A, MRPL13, MRPL11, RPL7, RPS4X, RPS14, MRPL3, RPL7A, RPS17, RPS19, RPL18A, RPL36, RPL14, RPS3, RPS2, RPL15, RPS11, RPL17, RPS10, RPL21, RPS8, RPL22, RPS6, RPL13A, RPSA, MRPL22, RPL27A, RPS23
Spinocerebellar ataxia	1.9252e-10	6.47348e-09	BECN1, PSMD12, PSMD11, PSMD14, PSMD13, ITPR3, PSMA7, PSMD8, PSMD9, PSMB7, PSMD6, PSMB4, PSMD7, PSMB5, PSMD4, PSMB3, PSMD2, PSMD3, PSMD1, ADRM1, PUM1, MTOR, PUM2, ATXN2L, PSMC5, PSMC6, PSMA4, PSMC3, PSMA1, PSMC4, SP1, PSMA2, PSMC1, PSMC2
DNA replication	3.0296e-08	9.05513e-07	FEN1, RNASEH2A, PCNA, LIG1, MCM7, POLD3, POLD1, POLD2, POLE3, MCM3, MCM4, MCM5, MCM6, POLE, MCM2
mRNA surveillance pathway	6.65941e-08	1.79138e-06	UPF1, CPSF7, CPSF1, FUS, ALYREF, PABPC4, PYM1, PPP2R5D, PPP2R5C, MAGOHB, SMG5, SMG6, PNN, NUDT21, PABPN1, DDX39B, WDR82, PPP2R1A, PAPOLG, ACIN1, SAP18, SYMPK, RNPS1, TARDBP
Parkinson disease	1.30346e-07	3.18756e-06	NDUFB9, PSMD12, PSMD11, PSMD14, PSMD13, GNAI3, ITPR3, PSMA7, GNAI2, UBE2L3, PSMD8, PSMD9, PSMB7, PSMD6, PSMB4, KLC2, PSMD7, PSMB5, PSMD4, PSMB3, PSMD2, KIF5B, PSMD3, MFN2, PSMD1, PLCG1, NDUFA9, DAXX, ATP5PD, TUBB, ADRM1, SDHC, PSMC5, PSMC6, PSMA4, PSMC3, PSMA1, PSMC4, PSMA2, PSMC1, PSMC2, NDUFS3, TP53
Base excision repair	7.08062e-07	1.58724e-05	FEN1, PCNA, LIG1, XRCC1, LIG3, HMGB1, UNG, POLD3, APEX1, POLD1, POLD2, POLE3, POLE
Coronavirus disease - COVID-19	1.61951e-06	3.35114e-05	RPL4, RPL5, NRP1, RPL3, RPL32, RPL10, RPLP1, RPL11, RPL36A, ADAR, RPL10A, RPL7, RPS4X, RPS14, RPL7A, RPS17, RPS19, RPL18A, RPL36, RPL14, RPS3, PLCG1, RPS2, RPL15, RPS11, RPL17, RPS10, RPL21, RPS8, RPL22, RPS6, RPL13A, RPSA, NFKB1, RPL27A, MYD88, RPS23
Cell cycle	2.54918e-06	4.89806e-05	PCNA, MCM7, YWHAB, CUL1, CCNB1, ORC6, RAD21, ABL1, BUB3, CREBBP, TGFB1, ANAPC7, SMC1A, STAG2, TFDP1, CDK4, CDC16, CDK2, MCM3, CDK1, MCM4, MCM5, MCM6, TP53, MCM2
Prion disease	2.81884e-05	0.000505513	NDUFB9, PSMD12, PSMD11, PSMD14, PSMD13, ITPR3, PSMA7, PSMD8, STIP1, PSMD9, PSMB7, PSMD6, PSMB4, KLC2, PSMD7, PSMB5, PSMD4, PSMB3, PSMD2, KIF5B, PSMD3, PSMD1, NDUFA9, ATP5PD, TUBB, PRKCD, ADRM1, SDHC, PSMC5, PSMC6, PSMA4, PSMC3, PSMA1, PSMC4, PSMA2, PSMC1, PSMC2, NDUFS3
Ribosome biogenesis in eukaryotes	3.08525e-05	0.000518707	UTP15, RBM28, NVL, RPP30, FCF1, NAT10, PWP2, UTP18, WDR43, NOL6, RRP7A, RCL1, EMG1, TBL3, XPO1, NOB1, XRN2, NHP2, SBDS, MPHOSPH10, UTP14A
Pathways of neurodegeneration - multiple diseases	3.97161e-05	0.00062845	UBE2L3, PSMD8, PSMD9, PSMD6, ACTR1A, PSMD7, PSMD4, PSMD2, KIF5B, PSMD3, PSMD1, DAXX, GPX1, TUBB, GPX8, SDHC, ATXN2L, PSMA4, PSMA1, PSMA2, NDUFS3, BECN1, NDUFB9, PSMD12, VCP, PSMD11, DCTN2, PSMD14, PSMD13, DCTN1, DCTN4, DCTN3, HTT, ITPR3, HSD17B10, PSMA7, PSMB7, PSMB4, PSMB5, KLC2, PSMB3, MFN2, PLCG1, NDUFA9, ATP5PD, FUS, ADRM1, MTOR, NFKB1, PSMC5, PSMC6, PSMC3, PSMC4, PSMC1, PSMC2, TARDBP
Nucleotide excision repair	0.000915332	0.0136791	CUL4A, POLD3, DDB1, PCNA, LIG1, POLD1, POLD2, POLE3, POLE, RAD23B, CUL4B
Epstein-Barr virus infection	0.00207885	0.0294322	PSMD12, PSMD11, PSMD14, PSMD13, PSMD8, PSMD6, PSMD7, PSMD4, SIN3A, PSMD2, PSMD3, PSMD1, USP7, ADRM1, NFKB1, PSMC5, PSMC6, PSMC3, PSMC4, CDK4, PSMC1, PSMC2, TRAF5, CDK2, TP53, MYD88
Ubiquitin mediated proteolysis	0.00288096	0.038749	PPIL2, CUL5, ANAPC7, UBE2C, MGRN1, CUL3, UBE2D3, CUL1, UBE3A, UBE2A, UBE2L3, CUL4A, DDB1, CDC16, UBA2, TRIP12, SAE1, UBE2K, CUL4B, UBE2M
Alzheimer disease	0.00331372	0.0424472	BECN1, NDUFB9, PSMD12, PSMD11, PSMD14, PSMD13, ITPR3, HSD17B10, PSMA7, PSMD8, PSMD9, PSMB7, PSMD6, PSMB4, KLC2, PSMD7, PSMB5, PSMD4, PSMB3, PSMD2, KIF5B, PSMD3, PSMD1, NDUFA9, ATP5PD, TUBB, ADRM1, SDHC, MTOR, NFKB1, PSMC5, PSMC6, PSMA4, PSMC3, PSMA1, PSMC4, PSMA2, PSMC1, PSMC2, NDUFS3, GAPDH
