# Supplementary material for: Mocetinostat activates Krüppel-like factor 4 and protects against tissue destruction and inflammation in osteoarthritis
Source: JCI Insight. 2023 Sep 8;8(17):e170513. doi: 10.1172/jci.insight.170513 (PMC10544226; doi:10.1172/jci.insight.170513)
Supplement: Supporting data values [file jciinsight-8-170513-s245.xlsx]

## Sheet: Fig.1B
	COL2A1				COL11A2				SOX9				ACAN
DMSO	1.2	0.904	1.05	0.845	1.05	0.968	0.947	1.04	0.887	0.954	1.09	1.07	1.17	1.25	0.709	0.877
Tosedostat	1.12	1.49	1.27	0.317	1.16	1.18	1.23	1.49	1.06	1.1	1.07	1.09	1.2	1.18	0.812	0.895
Entinostat	4.7	4.83	2.93	4.14	4.28	3.78	3.52	3.48	2.81	2.81	2.85	2.66	3.28	3.4	3.92	4.14
Peruvoside	0.377	0.859	0.311	0.614	1.2	0.756	1.09	1.11	0.857	1.01	0.9	1.08	0.303	0.216	1.21	1.31
9-methoxycamptothecin	3.21	1.39	1.94	2.8	2.63	2.44	1.84	1.84	6.26	4.49	8.15	6.81	0.171	0.275	0.184	0.182
Belotecan hydrochloride	2.74	2.47	0.824	1.44	2.83	2.81	4.13	3.78	2.23	2.29	2.37	2.22	0.258	0.284	0.417	0.463
Chidamide	5.96	7.14	7.55	6.9	6.46	6.07	3.84	3.71	4.7	4.76	7.77	7.35	3.89	3.6	3.85	3.9
PF-05175157	1.25	0.934	0.693	0.987	0.958	1.22	1.41	1.41	1.23	1.21	1.68	1.64	0.914	1.03	0.683	0.707
Mocetinostat	8.73	7.71	4.12	6.92	5.18	5.21	5.65	6.09	3.15	3.31	2.57	3.02	3.13	3.17	3.6	3.29
SN-38	1.99	2.09	2.99	3.23	3.12	2.99	4.59	4.88	4.13	4.34	6.64	7.17	0.28	0.215	0.42	0.366
Stilbazium iodide	2.58	2.32	0.723	1.01	2.89	3.12	2.41	2.26	0.845	0.869	0.808	0.961	0.399	0.383	0.323	0.321
Octenidine dihydrochloride	1.89	1.79	0.97	0.751	2.4	2.09	2.43	1.3	1.53	1.46	1.43	1.25	0.475	0.527	0.402	0.396
Exatecan mesylate	0.557	0.827	0.469	0.394	4.93	4.8	3.98	4.48	4.95	5.12	8.62	7.25	0.198	0.204	0.375	0.462

## Sheet: Fig.2A
	KLF4				COL2A1				COL11A2				SOX9
DMSO	0.979	1.36	0.751	0.91	0.673	0.433	2.18	0.716	1.12	0.744	1.4	0.736	0.635	0.999	1.36	1.01
Entinostat 10 µM	1.17	1.39	1.35	1.61	1.95	1.69	2.25	1.95	1.64	1.92	1.9	2.22	2.67	2.95	3.09	3.41
Entinostat 30 µM	1.56	1.94	1.81	2.24	1.95	2.48	2.25	2.87	2.72	3	3.14	3.46	4.03	4.62	4.66	5.35
Chidamide 10 µM	1.28	1.61	1.5	1.88	2.09	1.72	2.45	2.02	3.02	2.45	3.54	2.87	4.37	4.37	5.13	5.13
Chidamide 30 µM	1.21	1.37	1.29	1.46	1.74	2.15	1.86	2.29	2.54	2.27	2.7	2.42	4	4.17	4.26	4.44
Mocetinostat 10 µM	2.76	2.4	2.81	2.45	7.74	9.08	7.91	9.27	8.07	6.98	8.24	7.12	9.25	5.39	9.44	5.5
Mocetinostat 30 µM	3.54	3.01	2.76	2.54	6.93	7.74	7.03	7.85	8.53	7.63	8.65	7.74	6.68	6.49	6.77	6.59

## Sheet: Fig.2B
	KLF2						FOXO1						ADAMTS5						IL6						COL10A1						RUNX2						COL1A1
DMSO	1.31	1.41	0.763	0.918	0.853	0.745	1.22	1.13	0.978	0.975	0.762	0.925	0.509	0.664	1.55	1.29	0.872	1.11	1.17	0.729	1.39	1.41	0.621	0.677	0.476	0.377	0.351	0.128	2.74	1.93	0.516	0.644	0.636	0.448	1.78	1.97	0.433	0.521	0.379	0.285	1.93	2.45
Mocetinostat	2.11	2.11	1.4	1.09	1.14	1.2	1.8	2.76	1.38	1.87	1.62	1.56	0.165	0.201	0.236	0.239	0.177	0.199	0.221	0.204	0.352	0.25	0.194	0.286	0.227	0.279	0.063	0.0571	0.807	1.04	0.142	0.248	0.143	0.2	0.184	0.239	0.311	0.395	0.171	0.159	0.82	0.874

## Sheet: Fig.3A
	KLF4					KLF2
DMSO	0.652	1.4	1.07	0.714	1.16	1.26	0.71	0.874	0.943	1.21
Mocetinostat	3.01	3.63	1.45	1.86	2.16	37.8	7.83	6.37	8.62	5.85

## Sheet: Fig.3B
	COL2A1					COL11A2					PRG4					COL10A1					RUNX2					COL1A1
DMSO	0.448	0.835	1.28	1.24	1.2	0.574	1.7	1.03	0.737	0.956	0.145	0.48	2.06	1.27	1.04	0.958	0.219	1.15	0.864	1.81	0.841	0.999	0.933	0.832	1.4	0.93	0.457	0.77	1.36	1.49
DMSO + TGF-β3	3.1	20.5	3.86	1.89	242	0.574	5.29	1.23	0.551	15.5	1.35	16.9	12.3	3.33	15.2	9.87	13	10.2	17.7	22.7	0.486	0.787	1.06	0.947	1.38	1.22	0.561	0.425	1.6	0.998
Mocetinostat	46	21.5	13.5	33	16.9	11.9	12.2	8.02	4.07	7.51	4.57	3.28	7.07	2.16	20.5	0.00236	0.00292	0.0047	0.00638	0.00267	0.0914	0.042	0.0377	0.0125	0.0484	0.164	0.0588	0.0475	0.11	0.0505

## Sheet: Fig.4A
	IL6						MMP3						PTGS2						MMP13						ADATMTS5
DMSO	1.15	0.75	1.37	1.37	0.647	0.71	0.583	0.601	1.31	1.26	1.32	0.933	0.854	1.15	0.9	0.701	1.3	1.1	0.344	0.397	0.382	0.357	2.22	2.3	0.824	0.692	0.671	0.6	1.46	1.75
DMSO + IL-1β	2430	2460	5940	5520	3670	3520	1150	1550	2620	2420	2450	2010	838	949	1280	1190	1280	1250	28.3	26.7	53.5	47.6	83	86.6	0.924	1.19	2.69	2.29	1.55	1.92
Mocetinostat + IL-1β	295	320	598	574	319	435	62.8	56.5	107	101	68.1	86.8	814	838	598	632	717	905	13.2	14.1	16.8	18.3	35.6	44.9	0.414	0.438	0.562	0.592	0.526	0.847

## Sheet: Fig.4B
	KLF4				KLF2				IL6				MMP3				ADATMTS5
DMSO	1.03	1.12	0.918	0.934	1.29	1.9	0.353	0.461	1.97	1.53	0.208	0.29	1.72	1.48	0.414	0.388	0.892	0.905	0.994	1.21
DMSO + IL-1β	0.513	0.627	0.443	0.516	0.588	0.604	0.323	0.452	311	393	390	436	118	125	162	163	1.32	1.41	0.997	1.35
Mocetinostat + IL-1β	1.28	0.954	0.916	0.95	2.81	2.33	1.34	1.02	115	117	116	124	49.3	37.3	20.5	26.1	0.272	0.262	0.345	0.34

## Sheet: Fig.5B
	#1 0.04 g															#2 0.16 g															#3 0.4 g															#4 1 g
Sham + vehicle	0	0	0	0	0	0	0	0	0	0	0	0	0	0	0	0	0	0	0	0	0	0	0	0	0	0	0	0	0	0	0	0	0	0	0	0	0	0	0	0	0	0	0	0	0	0	0	0	0
DMM + vehicle	0	0	0	0	0	0	0	0	0	0	0	0	0	0	0	0	1	0	0	0	1	0	0	0	0	1	0	1	0	0	1	2	1	1	1	2	1	1	2	2	0	2	1	3	1	3	2	3	3
DMM + Mocetinostat (2 mg/kg)	0	0	0	0	0	0	0	0	0	0	0	0	0	0	0	0	0	0	0	0	0	0	0	0	0	0	0	0	0	0	0	0	1	0	1	0	1	0	1	0	1	0	2	0	0	0	0	1	0
DMM + Mocetinostat (10 mg/kg)	0	0	0	0	0	0	0	0	0	0	0	0	0	0		0	0	0	0	0	0	0	0	0	0	0	0	0	0		1	0	1	0	2	0	1	0	3	1	0	0	0	0		1	0	1	0
[truncated: 26 more columns]

## Sheet: Fig.5D
	OARSI score
Sham + vehicle	3	4	1	2	0	0	1	0	0	0	2	1	1	1	1
DMM + vehicle	10	25	10	13	18	28	16	24	25	25	16	9	7	21	12
DMM + Mocetinostat (2 mg/kg)	1	1	5	9	0	8	2	4	4	1	18	29	1	3	18
DMM + Mocetinostat (10 mg/kg)	4	4	4	0	10	6	4	4	21	20	3	15	8	13

## Sheet: Fig.5E
	Meniscus score
Sham + vehicle	12	0	2	0	4	4	5	5	12	3	11	7	7	4	4
DMM + vehicle	26	39	26	30	23	22	28	24	33	19	18	21	39	33	35
DMM + Mocetinostat (2 mg/kg)	6	11	12	15	20	8	16	9	13	20	10	19	14	17	5
DMM + Mocetinostat (10 mg/kg)	7	13	8	18	11	4	6	7	13	6	11	10	6	13

[truncated: 19 more sheets: Fig.7, Fig.S2, Fig.S3, Fig.S4A, Fig.S4B, Fig.S5A, Fig.S5B, Fig.S6B, Fig.S7, Fig.S8B, Fig.S9B, Fig.S10B, Fig.S11B, Fig.S12B, Fig.S13B, Fig.S15, Fig.S16B, Fig.S17, Fig.S18]
